# Supplementary material for: 2-[(3S,3aS,5R,8S,8aS)-3,8-Di­methyl­hexa­hydro-1H,4H-3a,8a-ep­oxy­azulen-5-yl]propan-2-ol
Source: Acta Crystallogr Sect E Struct Rep Online. 2014 Jun 14;70(Pt 7):o776–7. doi: 10.1107/S1600536814013543 (PMC4120619; doi:10.1107/S1600536814013543)
Supplement: Supplementary file 1 [file e-70-0o776-sup1.cif]

##############################################################################
#                                                                            #
# This CIF contains the data in a paper accepted for publication in          #
# Acta Crystallographica Section E. It conforms to the requirements of       #
# Notes for Authors for Acta Crystallographica Section E, and has been       #
# peer reviewed under the auspices of the IUCr Commission on Journals.       #
#                                                                            #
# Full details of the Crystallographic Information File format               #
# are given in the paper "The Crystallographic Information File (CIF):       #
# a New Standard Archive File for Crystallography" by S. R. Hall, F. H.      #
# Allen and I. D. Brown [Acta Cryst. (1991), A47, 655-685].                  #
#                                                                            #
# The current version of the core CIF dictionary is obtainable from          #
# ftp://ftp.iucr.org/pub/cif_core.dic.                                       #
#                                                                            #
# Software is freely available for graphical display of the structure(s)     #
# in this CIF. For information consult the CIF software page                 #
# http://www.iucr.org/resources/cif/software.                                #
#                                                                            #
# This file may be used for bona fide research purposes within the           #
# scientific community so long as proper attribution is given to the journal # 
# article from which it was obtained.                                        #
#                                                                            #
##############################################################################
data_general
_audit_creation_method     SHELXL-97
_journal_date_recd_electronic     2014-06-04
_journal_date_accepted     2014-06-11
_journal_name_full     'Acta Crystallographica, Section E'
_journal_year     2014
_journal_volume     70
_journal_issue      7
_journal_page_first     o776
_journal_page_last     o777
_journal_paper_category     QO
_journal_paper_doi     10.1107/S1600536814013543
_journal_coeditor_code     SU2742
loop_
    _publ_contact_author_name
    _publ_contact_author_address
    'Edward R. T. Tiekink'
;
Department of Chemistry, University of Malaya,
50603 Kuala Lumpur, Malaysia
;
    edward.tiekink@gmail.com 'Dennis K. Taylor'
;
School of Agriculture, Food and Wine, The University of Adelaide,
Waite Campus, PMB 1, Glen Osmond, SA 5064, Australia
;
 dennis.taylor@adelaide.edu.au
_publ_contact_author_fax     ' +60 3 7967 4193 '
_publ_contact_author_phone     ' +60 3 7967 6775 '
_publ_section_title
;\
2-[(3<i>S</i>,3a<i>S</i>,5<i>R</i>,8<i>S</i>,8a<i>S</i>)-3,8-Dimethylhexahydro-\
1<i>H</i>,4<i>H</i>-3a,8a-epoxyazulen-5-yl]propan-2-ol
;
loop_
    _publ_author_name
    _publ_author_footnote
    _publ_author_address
    ' Stacey Burrett' .
;
School of Agriculture, Food and Wine, The University of Adelaide,
Waite Campus, PMB 1, Glen Osmond, SA 5064, Australia
;
    ' Dennis K. Taylor ' .
;
School of Agriculture, Food and Wine, The University of Adelaide,
Waite Campus, PMB 1, Glen Osmond, SA 5064, Australia
;
    'Tiekink, Edward R. T.' .
;
Department of Chemistry, University of Malaya,
50603 Kuala Lumpur, Malaysia
;
_publ_section_synopsis     .
data_I
_database_code_depnum_ccdc_archive 'CCDC 1007725'
_audit_creation_method     SHELXL-97
_chemical_name_systematic
;\
2-[(3<i>S</i>,3a<i>S</i>,5<i>R</i>,8<i>S</i>,8a<i>S</i>)-3,8-Dimethylhexahydro-\
1<i>H</i>,4<i>H</i>-3a,8a-epoxyazulen-5-yl]propan-2-ol
;
_chemical_name_common     ?
_chemical_formula_moiety     'C15 H26 O2'
_chemical_formula_sum     'C15 H26 O2'
_chemical_formula_iupac     'C15 H26 O2'
_chemical_formula_weight     238.36
_chemical_melting_point     ?
_symmetry_cell_setting     monoclinic
_symmetry_space_group_name_H-M     'P 21'
_symmetry_space_group_name_Hall     'P 2yb'
loop_
    _symmetry_equiv_pos_as_xyz
    'x, y, z'
    '-x, y+1/2, -z'
_cell_length_a     7.44610(10)
_cell_length_b     11.0289(2)
_cell_length_c     33.7892(6)
_cell_angle_alpha     90.00
_cell_angle_beta     90.579(2)
_cell_angle_gamma     90.00
_cell_volume     2774.71(8)
_cell_formula_units_Z     8
_cell_measurement_reflns_used     16057
_cell_measurement_theta_min     2.16
_cell_measurement_theta_max     74.19
_cell_measurement_temperature     100(2)
_exptl_crystal_description     block
_exptl_crystal_colour     colourless
_exptl_crystal_size_max     0.35
_exptl_crystal_size_mid     0.30
_exptl_crystal_size_min     0.25
_exptl_crystal_density_diffrn     1.141
_exptl_crystal_density_meas     ?
_exptl_crystal_density_method     'not measured'
_exptl_crystal_F_000     1056
_exptl_absorpt_coefficient_mu     0.569
_exptl_absorpt_correction_type     multi-scan
_exptl_absorpt_process_details     '(CrysAlis PRO; Agilent, 2013)'
_exptl_absorpt_correction_T_min     0.66597
_exptl_absorpt_correction_T_max     1.00000
_exptl_special_details
;
Specroscopic data for the title compound:
^1^H NMR (500 MHz, CDCl~3~) \d 2.08 (d, J = 15.0 Hz, 1H), 1.98 (dd, J = 10.0,
5.0 Hz, 1H), 1.98-1.89 (m, 2H), 1.70-1.63 (m, 1H), 1.62-1.44 (m, 4H),
1.37-1.31 (m, 2H), 1.27-1.23 (m, 1H), 1.17 (s, 3H), 1.13 (s, 3H), 1.04 (d, J=
7.2 Hz, 3H), 1.03 (d, J = 7.2, 3H), 0.98-0.92 (m, 1H). ^13^C NMR (300 MHz,
CDCl~3~) \d 74.3, 72.9, 72.1, 45.8, 37.0, 34.1, 30.6, 27.9, 27.4, 27.3, 27.2,
25.8, 24.8, 18.4, 13.3. MS m/z 238 (1.0), 220 (12), 205 (14), 187 (9), 177
(8), 165 (36), 156 (22), 147 (25), 138 (29), 125 (43), 123 (51), 109 (36), 95
(43), 81 (38), 67 (38), 59 (100). All other physical and spectral data were
identical to those previously reported by Pesnelle (1966).
;
_diffrn_ambient_temperature     100(2)
_diffrn_radiation_type     CuK\a
_diffrn_radiation_wavelength     1.54184
_diffrn_radiation_source     'SuperNova (Cu) X-ray Source'
_diffrn_radiation_monochromator     Mirror
_diffrn_measurement_device_type
                  'Agilent SuperNova Dual diffractometer with an Atlas detector'
_diffrn_measurement_method     '\w scan'
_diffrn_detector_area_resol_mean     10.4041
_diffrn_reflns_number     21600
_diffrn_reflns_av_R_equivalents     0.0499
_diffrn_reflns_av_sigmaI/netI     0.0426
_diffrn_reflns_theta_min     2.62
_diffrn_reflns_theta_max     74.36
_diffrn_reflns_theta_full     74.36
_diffrn_measured_fraction_theta_max     0.974
_diffrn_measured_fraction_theta_full     0.974
_diffrn_reflns_limit_h_min     -8
_diffrn_reflns_limit_h_max     6
_diffrn_reflns_limit_k_min     -13
_diffrn_reflns_limit_k_max     13
_diffrn_reflns_limit_l_min     -42
_diffrn_reflns_limit_l_max     41
_diffrn_standards_number     0
_diffrn_standards_interval_count     0
_diffrn_standards_interval_time     0
_diffrn_standards_decay_%     0
_reflns_number_total     10038
_reflns_number_gt     9883
_reflns_threshold_expression     I>2\s(I)
_refine_ls_structure_factor_coef     Fsqd
_refine_ls_matrix_type     full
_refine_ls_R_factor_all     0.1039
_refine_ls_R_factor_gt     0.1021
_refine_ls_wR_factor_gt     0.2759
_refine_ls_wR_factor_ref     0.2780
_refine_ls_goodness_of_fit_ref     1.020
_refine_ls_restrained_S_all     1.020
_refine_ls_number_reflns     10038
_refine_ls_number_parameters     618
_refine_ls_number_restraints     1
_refine_ls_hydrogen_treatment     constr
_refine_ls_weighting_scheme     calc
_refine_ls_weighting_details
         'calc w=1/[\s^2^(Fo^2^)+(0.1597P)^2^+8.6322P] where P=(Fo^2^+2Fc^2^)/3'
_atom_sites_solution_hydrogens     geom
_atom_sites_solution_primary     direct
_atom_sites_solution_secondary     difmap
_refine_ls_shift/su_max     0.001
_refine_ls_shift/su_mean     0.001
_refine_diff_density_max     0.691
_refine_diff_density_min     -0.451
_refine_ls_extinction_method     none
_refine_ls_extinction_coef     ?
loop_
    _atom_type_symbol
    _atom_type_description
    _atom_type_scat_dispersion_real
    _atom_type_scat_dispersion_imag
    _atom_type_scat_source
    'C' 'C' 0.0181 0.0091
                         'International Tables Vol C Tables 4.2.6.8 and 6.1.1.4'
    'H' 'H' 0.0000 0.0000
                         'International Tables Vol C Tables 4.2.6.8 and 6.1.1.4'
    'O' 'O' 0.0492 0.0322
                         'International Tables Vol C Tables 4.2.6.8 and 6.1.1.4'
_computing_data_collection     'CrysAlis PRO (Agilent, 2013)'
_computing_cell_refinement     'CrysAlis PRO (Agilent, 2013)'
_computing_data_reduction     'CrysAlis PRO (Agilent, 2013)'
_computing_structure_solution     'SHELXS97 (Sheldrick, 2008)'
_computing_structure_refinement     'SHELXL97 (Sheldrick, 2008)'
_computing_molecular_graphics
;
ORTEP-3 for Windows (Farrugia, 2012) and DIAMOND (Brandenburg,
2006)
;
_computing_publication_material     'publCIF (Westrip, 2010)'
loop_
    _atom_site_type_symbol
    _atom_site_label
    _atom_site_fract_x
    _atom_site_fract_y
    _atom_site_fract_z
    _atom_site_U_iso_or_equiv
    _atom_site_adp_type
    _atom_site_calc_flag
    _atom_site_refinement_flags
    _atom_site_occupancy
    _atom_site_symmetry_multiplicity
    _atom_site_disorder_assembly
    _atom_site_disorder_group
    O O1 0.1637(6) 0.0019(4) 0.55216(14) 0.0264(9) Uani d . 1 1 . .
    O O2 -0.2032(6) 0.2494(4) 0.44318(14) 0.0263(10) Uani d . 1 1 . .
    H H2 -0.1686 0.3214 0.4461 0.039 Uiso calc R 1 1 . .
    O O3 0.3719(6) 0.1231(4) 0.80228(12) 0.0235(9) Uani d . 1 1 . .
    O O4 0.7098(6) -0.1582(4) 0.70230(15) 0.0308(11) Uani d . 1 1 . .
    H H4 0.6926 -0.2330 0.6995 0.046 Uiso calc R 1 1 . .
    O O5 0.7594(6) 0.5923(4) 0.69356(13) 0.0244(9) Uani d . 1 1 . .
    O O6 0.3269(6) 0.3766(4) 0.79755(15) 0.0270(10) Uani d . 1 1 . .
    H H6 0.3530 0.3028 0.7995 0.040 Uiso calc R 1 1 . .
    O O7 0.7675(6) 0.5159(4) 0.94286(12) 0.0220(9) Uani d . 1 1 . .
    O O8 1.1765(8) 0.7721(5) 1.03806(14) 0.0347(12) Uani d . 1 1 . .
    H H8 1.1631 0.8457 1.0437 0.052 Uiso calc R 1 1 . .
    C C1 -0.1515(9) 0.1911(7) 0.57239(19) 0.0291(14) Uani d . 1 1 . .
    H H1A -0.2372 0.1885 0.5502 0.044 Uiso calc R 1 1 . .
    H H1B -0.1812 0.2589 0.5899 0.044 Uiso calc R 1 1 . .
    H H1C -0.1578 0.1149 0.5872 0.044 Uiso calc R 1 1 . .
    C C2 0.0361(10) 0.2078(6) 0.55675(17) 0.0265(14) Uani d . 1 1 . .
    H H2A 0.0385 0.2852 0.5414 0.032 Uiso calc R 1 1 . .
    C C3 0.1834(10) 0.2147(6) 0.58879(18) 0.0304(15) Uani d . 1 1 . .
    H H3A 0.1952 0.2983 0.5991 0.036 Uiso calc R 1 1 . .
    H H3B 0.1560 0.1596 0.6111 0.036 Uiso calc R 1 1 . .
    C C4 0.3554(9) 0.1752(6) 0.5680(2) 0.0279(13) Uani d . 1 1 . .
    H H4A 0.4168 0.2458 0.5561 0.033 Uiso calc R 1 1 . .
    H H4B 0.4389 0.1351 0.5868 0.033 Uiso calc R 1 1 . .
    C C5 0.2935(10) 0.0868(5) 0.53601(19) 0.0259(13) Uani d . 1 1 . .
    C C6 0.4287(8) 0.0396(7) 0.5062(2) 0.0276(14) Uani d . 1 1 . .
    H H6A 0.5077 0.1089 0.4985 0.033 Uiso calc R 1 1 . .
    C C7 0.5472(9) -0.0569(7) 0.5254(2) 0.0329(15) Uani d . 1 1 . .
    H H7A 0.6040 -0.0237 0.5494 0.049 Uiso calc R 1 1 . .
    H H7B 0.6402 -0.0820 0.5068 0.049 Uiso calc R 1 1 . .
    H H7C 0.4736 -0.1272 0.5325 0.049 Uiso calc R 1 1 . .
    C C8 0.3397(9) -0.0099(7) 0.4681(2) 0.0291(14) Uani d . 1 1 . .
    H H8A 0.4334 -0.0516 0.4526 0.035 Uiso calc R 1 1 . .
    H H8B 0.2509 -0.0721 0.4759 0.035 Uiso calc R 1 1 . .
    C C9 0.2454(8) 0.0797(7) 0.44084(19) 0.0280(14) Uani d . 1 1 . .
    H H9A 0.2058 0.0352 0.4168 0.034 Uiso calc R 1 1 . .
    H H9B 0.3351 0.1404 0.4324 0.034 Uiso calc R 1 1 . .
    C C10 0.0818(8) 0.1488(5) 0.45703(17) 0.0189(11) Uani d . 1 1 . .
    H H10 0.1275 0.2279 0.4675 0.023 Uiso calc R 1 1 . .
    C C11 -0.0019(8) 0.0808(6) 0.49218(17) 0.0200(11) Uani d . 1 1 . .
    H H11A -0.1284 0.1065 0.4952 0.024 Uiso calc R 1 1 . .
    H H11B -0.0007 -0.0074 0.4869 0.024 Uiso calc R 1 1 . .
    C C12 0.1011(9) 0.1067(5) 0.52990(18) 0.0233(13) Uani d . 1 1 . .
    C C13 -0.0622(8) 0.1791(6) 0.42525(18) 0.0219(12) Uani d . 1 1 . .
    C C14 -0.1557(9) 0.0671(6) 0.4092(2) 0.0296(14) Uani d . 1 1 . .
    H H14A -0.2449 0.0911 0.3892 0.044 Uiso calc R 1 1 . .
    H H14B -0.2156 0.0246 0.4308 0.044 Uiso calc R 1 1 . .
    H H14C -0.0669 0.0133 0.3971 0.044 Uiso calc R 1 1 . .
    C C15 0.0192(10) 0.2517(7) 0.3914(2) 0.0310(14) Uani d . 1 1 . .
    H H15A -0.0742 0.2696 0.3715 0.046 Uiso calc R 1 1 . .
    H H15B 0.1150 0.2043 0.3791 0.046 Uiso calc R 1 1 . .
    H H15C 0.0689 0.3278 0.4017 0.046 Uiso calc R 1 1 . .
    C C16 0.6953(9) -0.0599(7) 0.82496(18) 0.0275(13) Uani d . 1 1 . .
    H H16A 0.7770 -0.0627 0.8024 0.041 Uiso calc R 1 1 . .
    H H16B 0.7295 -0.1226 0.8442 0.041 Uiso calc R 1 1 . .
    H H16C 0.7028 0.0200 0.8376 0.041 Uiso calc R 1 1 . .
    C C17 0.5062(9) -0.0819(5) 0.81076(17) 0.0225(12) Uani d . 1 1 . .
    H H17 0.5019 -0.1626 0.7973 0.027 Uiso calc R 1 1 . .
    C C18 0.3648(9) -0.0814(6) 0.84396(18) 0.0254(13) Uani d . 1 1 . .
    H H18A 0.3972 -0.0218 0.8648 0.030 Uiso calc R 1 1 . .
    H H18B 0.3545 -0.1626 0.8562 0.030 Uiso calc R 1 1 . .
    C C19 0.1871(8) -0.0451(6) 0.82303(17) 0.0227(12) Uani d . 1 1 . .
    H H19A 0.1212 -0.1179 0.8138 0.027 Uiso calc R 1 1 . .
    H H19B 0.1092 0.0011 0.8412 0.027 Uiso calc R 1 1 . .
    C C20 0.2424(9) 0.0325(5) 0.78846(17) 0.0220(12) Uani d . 1 1 . .
    C C21 0.1027(8) 0.0731(5) 0.75806(17) 0.0201(12) Uani d . 1 1 . .
    H H21 0.0238 0.0019 0.7521 0.024 Uiso calc R 1 1 . .
    C C22 -0.0153(8) 0.1720(6) 0.7756(2) 0.0247(13) Uani d . 1 1 . .
    H H22A -0.1043 0.1981 0.7558 0.037 Uiso calc R 1 1 . .
    H H22B 0.0596 0.2412 0.7834 0.037 Uiso calc R 1 1 . .
    H H22C -0.0771 0.1402 0.7989 0.037 Uiso calc R 1 1 . .
    C C23 0.1825(9) 0.1157(6) 0.71879(17) 0.0258(13) Uani d . 1 1 . .
    H H23A 0.2711 0.1803 0.7247 0.031 Uiso calc R 1 1 . .
    H H23B 0.0847 0.1530 0.7029 0.031 Uiso calc R 1 1 . .
    C C24 0.2758(9) 0.0190(6) 0.69273(17) 0.0247(13) Uani d . 1 1 . .
    H H24A 0.1852 -0.0427 0.6852 0.030 Uiso calc R 1 1 . .
    H H24B 0.3153 0.0590 0.6681 0.030 Uiso calc R 1 1 . .
    C C25 0.4376(7) -0.0466(5) 0.71093(16) 0.0168(11) Uani d . 1 1 . .
    H H25 0.3891 -0.1201 0.7244 0.020 Uiso calc R 1 1 . .
    C C26 0.5282(8) 0.0300(5) 0.74327(16) 0.0185(11) Uani d . 1 1 . .
    H H26A 0.6556 0.0056 0.7461 0.022 Uiso calc R 1 1 . .
    H H26B 0.5246 0.1166 0.7356 0.022 Uiso calc R 1 1 . .
    C C27 0.4349(8) 0.0134(5) 0.78202(17) 0.0193(11) Uani d . 1 1 . .
    C C28 0.5770(8) -0.0931(6) 0.68052(18) 0.0231(13) Uani d . 1 1 . .
    C C29 0.6720(11) 0.0105(7) 0.66018(18) 0.0324(15) Uani d . 1 1 . .
    H H29A 0.7585 -0.0220 0.6413 0.049 Uiso calc R 1 1 . .
    H H29B 0.7355 0.0598 0.6800 0.049 Uiso calc R 1 1 . .
    H H29C 0.5837 0.0608 0.6461 0.049 Uiso calc R 1 1 . .
    C C30 0.4856(10) -0.1748(8) 0.6498(2) 0.0350(16) Uani d . 1 1 . .
    H H30A 0.5748 -0.2032 0.6308 0.052 Uiso calc R 1 1 . .
    H H30B 0.3917 -0.1290 0.6358 0.052 Uiso calc R 1 1 . .
    H H30C 0.4317 -0.2447 0.6631 0.052 Uiso calc R 1 1 . .
    C C31 0.4955(11) 0.3829(7) 0.6660(2) 0.0336(15) Uani d . 1 1 . .
    H H31A 0.3882 0.3908 0.6823 0.050 Uiso calc R 1 1 . .
    H H31B 0.4879 0.3079 0.6505 0.050 Uiso calc R 1 1 . .
    H H31C 0.5035 0.4525 0.6480 0.050 Uiso calc R 1 1 . .
    C C32 0.6622(9) 0.3790(6) 0.69258(18) 0.0235(12) Uani d . 1 1 . .
    H H32 0.6532 0.3073 0.7106 0.028 Uiso calc R 1 1 . .
    C C33 0.8374(9) 0.3682(6) 0.66847(16) 0.0240(13) Uani d . 1 1 . .
    H H33A 0.8678 0.2820 0.6638 0.029 Uiso calc R 1 1 . .
    H H33B 0.8240 0.4094 0.6426 0.029 Uiso calc R 1 1 . .
    C C34 0.9828(9) 0.4295(6) 0.69350(17) 0.0236(12) Uani d . 1 1 . .
    H H34A 1.0460 0.3697 0.7105 0.028 Uiso calc R 1 1 . .
    H H34B 1.0717 0.4706 0.6765 0.028 Uiso calc R 1 1 . .
    C C35 0.8810(9) 0.5208(5) 0.71837(17) 0.0236(13) Uani d . 1 1 . .
    C C36 0.9850(8) 0.5873(6) 0.75028(18) 0.0226(12) Uani d . 1 1 . .
    H H36 1.0695 0.5271 0.7624 0.027 Uiso calc R 1 1 . .
    C C37 1.1002(10) 0.6864(6) 0.7322(2) 0.0310(15) Uani d . 1 1 . .
    H H37A 1.1734 0.6519 0.7111 0.046 Uiso calc R 1 1 . .
    H H37B 1.1789 0.7211 0.7527 0.046 Uiso calc R 1 1 . .
    H H37C 1.0225 0.7500 0.7213 0.046 Uiso calc R 1 1 . .
    C C38 0.8717(9) 0.6376(6) 0.78383(19) 0.0267(14) Uani d . 1 1 . .
    H H38A 0.7800 0.6927 0.7724 0.032 Uiso calc R 1 1 . .
    H H38B 0.9502 0.6866 0.8014 0.032 Uiso calc R 1 1 . .
    C C39 0.7762(9) 0.5417(8) 0.8090(2) 0.0359(17) Uani d . 1 1 . .
    H H39A 0.7272 0.5830 0.8325 0.043 Uiso calc R 1 1 . .
    H H39B 0.8680 0.4835 0.8185 0.043 Uiso calc R 1 1 . .
    C C40 0.6210(8) 0.4676(6) 0.78949(17) 0.0225(12) Uani d . 1 1 . .
    H H40 0.6710 0.3855 0.7835 0.027 Uiso calc R 1 1 . .
    C C41 0.5595(8) 0.5223(6) 0.74944(18) 0.0249(13) Uani d . 1 1 . .
    H H41A 0.4398 0.4897 0.7421 0.030 Uiso calc R 1 1 . .
    H H41B 0.5492 0.6114 0.7519 0.030 Uiso calc R 1 1 . .
    C C42 0.6929(9) 0.4916(5) 0.71739(17) 0.0222(12) Uani d . 1 1 . .
    C C43 0.4597(8) 0.4474(6) 0.81784(19) 0.0229(12) Uani d . 1 1 . .
    C C44 0.5221(10) 0.3784(7) 0.8548(2) 0.0311(14) Uani d . 1 1 . .
    H H44A 0.4200 0.3661 0.8724 0.047 Uiso calc R 1 1 . .
    H H44B 0.6153 0.4253 0.8686 0.047 Uiso calc R 1 1 . .
    H H44C 0.5710 0.2995 0.8470 0.047 Uiso calc R 1 1 . .
    C C45 0.3653(10) 0.5643(6) 0.8287(2) 0.0292(14) Uani d . 1 1 . .
    H H45A 0.2656 0.5464 0.8465 0.044 Uiso calc R 1 1 . .
    H H45B 0.3187 0.6032 0.8046 0.044 Uiso calc R 1 1 . .
    H H45C 0.4505 0.6188 0.8420 0.044 Uiso calc R 1 1 . .
    C C46 1.0319(10) 0.7138(7) 0.9105(2) 0.0340(16) Uani d . 1 1 . .
    H H46A 1.1418 0.7046 0.9264 0.051 Uiso calc R 1 1 . .
    H H46B 1.0417 0.7861 0.8938 0.051 Uiso calc R 1 1 . .
    H H46C 1.0155 0.6421 0.8937 0.051 Uiso calc R 1 1 . .
    C C47 0.8719(9) 0.7270(6) 0.93767(16) 0.0238(13) Uani d . 1 1 . .
    H H47 0.8893 0.8009 0.9544 0.029 Uiso calc R 1 1 . .
    C C48 0.6900(8) 0.7390(6) 0.91433(17) 0.0235(13) Uani d . 1 1 . .
    H H48A 0.6604 0.8254 0.9099 0.028 Uiso calc R 1 1 . .
    H H48B 0.6986 0.6984 0.8883 0.028 Uiso calc R 1 1 . .
    C C49 0.5451(9) 0.6782(6) 0.93949(18) 0.0241(13) Uani d . 1 1 . .
    H H49A 0.4796 0.7389 0.9554 0.029 Uiso calc R 1 1 . .
    H H49B 0.4580 0.6336 0.9226 0.029 Uiso calc R 1 1 . .
    C C50 0.6499(10) 0.5920(6) 0.96589(16) 0.0243(13) Uani d . 1 1 . .
    C C51 0.5465(8) 0.5341(6) 0.99949(18) 0.0209(12) Uani d . 1 1 . .
    H H51 0.4682 0.5986 1.0109 0.025 Uiso calc R 1 1 . .
    C C52 0.4218(9) 0.4353(7) 0.98339(19) 0.0288(14) Uani d . 1 1 . .
    H H52A 0.3474 0.4686 0.9619 0.043 Uiso calc R 1 1 . .
    H H52B 0.3445 0.4060 1.0046 0.043 Uiso calc R 1 1 . .
    H H52C 0.4938 0.3678 0.9733 0.043 Uiso calc R 1 1 . .
    C C53 0.6616(8) 0.4845(6) 1.03340(17) 0.0234(13) Uani d . 1 1 . .
    H H53A 0.7482 0.4258 1.0223 0.028 Uiso calc R 1 1 . .
    H H53B 0.5826 0.4391 1.0515 0.028 Uiso calc R 1 1 . .
    C C54 0.7671(10) 0.5783(7) 1.05779(18) 0.0291(14) Uani d . 1 1 . .
    H H54A 0.8314 0.5347 1.0793 0.035 Uiso calc R 1 1 . .
    H H54B 0.6794 0.6330 1.0705 0.035 Uiso calc R 1 1 . .
    C C55 0.9050(8) 0.6576(6) 1.03592(16) 0.0202(12) Uani d . 1 1 . .
    H H55 0.8399 0.7326 1.0274 0.024 Uiso calc R 1 1 . .
    C C56 0.9721(8) 0.5963(6) 0.99793(16) 0.0206(12) Uani d . 1 1 . .
    H H56A 1.0904 0.6301 0.9907 0.025 Uiso calc R 1 1 . .
    H H56B 0.9863 0.5081 1.0024 0.025 Uiso calc R 1 1 . .
    C C57 0.8369(8) 0.6185(5) 0.96457(16) 0.0179(11) Uani d . 1 1 . .
    C C58 1.0610(10) 0.6993(6) 1.06280(17) 0.0256(14) Uani d . 1 1 . .
    C C59 0.9908(12) 0.7763(7) 1.09692(19) 0.0370(18) Uani d . 1 1 . .
    H H59A 1.0916 0.8019 1.1138 0.055 Uiso calc R 1 1 . .
    H H59B 0.9063 0.7284 1.1126 0.055 Uiso calc R 1 1 . .
    H H59C 0.9294 0.8480 1.0863 0.055 Uiso calc R 1 1 . .
    C C60 1.1761(10) 0.5952(7) 1.07805(18) 0.0312(15) Uani d . 1 1 . .
    H H60A 1.2201 0.5477 1.0556 0.047 Uiso calc R 1 1 . .
    H H60B 1.1041 0.5431 1.0952 0.047 Uiso calc R 1 1 . .
    H H60C 1.2784 0.6276 1.0931 0.047 Uiso calc R 1 1 . .
loop_
    _atom_site_aniso_label
    _atom_site_aniso_U_11
    _atom_site_aniso_U_22
    _atom_site_aniso_U_33
    _atom_site_aniso_U_12
    _atom_site_aniso_U_13
    _atom_site_aniso_U_23
    O1 0.029(2) 0.014(2) 0.036(2) -0.0009(18) 0.0010(18) 0.0051(18)
    O2 0.028(2) 0.012(2) 0.040(2) 0.0034(17) 0.0041(19) -0.0029(18)
    O3 0.028(2) 0.018(2) 0.024(2) -0.0006(18) -0.0006(17) -0.0035(17)
    O4 0.027(2) 0.021(2) 0.044(3) 0.0116(19) -0.008(2) -0.006(2)
    O5 0.029(2) 0.016(2) 0.028(2) -0.0012(18) -0.0015(17) 0.0042(17)
    O6 0.024(2) 0.013(2) 0.043(2) -0.0068(18) -0.0053(19) -0.0004(19)
    O7 0.026(2) 0.015(2) 0.026(2) -0.0014(17) 0.0038(16) -0.0038(17)
    O8 0.054(3) 0.023(2) 0.027(2) -0.018(2) 0.011(2) -0.0036(19)
    C1 0.030(4) 0.033(4) 0.024(3) 0.000(3) 0.000(2) -0.005(3)
    C2 0.043(4) 0.020(3) 0.016(3) 0.002(3) -0.001(2) 0.000(2)
    C3 0.048(4) 0.022(3) 0.021(3) 0.005(3) -0.008(3) -0.006(2)
    C4 0.028(3) 0.020(3) 0.036(3) -0.001(3) -0.009(3) -0.001(3)
    C5 0.041(4) 0.007(3) 0.030(3) -0.001(3) -0.003(3) 0.003(2)
    C6 0.016(3) 0.026(3) 0.041(4) -0.006(3) -0.001(2) -0.002(3)
    C7 0.022(3) 0.027(4) 0.050(4) 0.001(3) 0.000(3) 0.002(3)
    C8 0.014(3) 0.028(3) 0.045(4) 0.003(2) 0.003(3) -0.011(3)
    C9 0.016(3) 0.036(4) 0.032(3) 0.003(3) 0.004(2) -0.007(3)
    C10 0.015(3) 0.013(3) 0.028(3) -0.001(2) 0.001(2) -0.002(2)
    C11 0.014(3) 0.018(3) 0.028(3) -0.004(2) 0.004(2) -0.007(2)
    C12 0.034(3) 0.012(3) 0.024(3) -0.007(2) 0.004(2) -0.001(2)
    C13 0.015(3) 0.024(3) 0.027(3) -0.001(2) 0.002(2) 0.000(2)
    C14 0.027(3) 0.024(3) 0.038(3) 0.000(3) -0.003(3) -0.009(3)
    C15 0.029(3) 0.031(4) 0.033(3) 0.001(3) 0.003(3) 0.006(3)
    C16 0.032(3) 0.027(3) 0.024(3) 0.002(3) 0.003(2) 0.004(2)
    C17 0.034(3) 0.012(3) 0.021(3) -0.002(2) 0.005(2) -0.001(2)
    C18 0.033(3) 0.021(3) 0.022(3) 0.006(3) -0.001(2) 0.002(2)
    C19 0.023(3) 0.019(3) 0.026(3) -0.004(2) 0.004(2) 0.002(2)
    C20 0.038(3) 0.007(3) 0.021(3) -0.001(2) -0.003(2) -0.001(2)
    C21 0.019(3) 0.014(3) 0.028(3) 0.001(2) -0.002(2) -0.002(2)
    C22 0.009(3) 0.024(3) 0.041(3) 0.002(2) 0.005(2) 0.001(3)
    C23 0.029(3) 0.025(3) 0.024(3) 0.012(3) -0.002(2) 0.000(2)
    C24 0.031(3) 0.021(3) 0.022(3) 0.008(3) -0.004(2) 0.004(2)
    C25 0.012(2) 0.013(3) 0.026(3) -0.002(2) 0.001(2) 0.002(2)
    C26 0.022(3) 0.012(3) 0.021(3) -0.002(2) 0.000(2) 0.003(2)
    C27 0.025(3) 0.009(3) 0.024(3) -0.004(2) -0.004(2) -0.001(2)
    C28 0.017(3) 0.023(3) 0.029(3) 0.004(2) 0.001(2) -0.004(2)
    C29 0.050(4) 0.027(4) 0.020(3) -0.001(3) 0.008(3) 0.002(2)
    C30 0.034(4) 0.041(4) 0.031(3) 0.002(3) -0.003(3) -0.012(3)
    C31 0.042(4) 0.030(4) 0.029(3) 0.002(3) -0.005(3) -0.008(3)
    C32 0.028(3) 0.017(3) 0.026(3) -0.001(3) -0.002(2) 0.000(2)
    C33 0.040(4) 0.013(3) 0.019(3) 0.001(3) 0.005(2) -0.002(2)
    C34 0.034(3) 0.013(3) 0.023(3) 0.005(2) -0.001(2) 0.001(2)
    C35 0.041(4) 0.008(3) 0.022(3) 0.003(2) -0.003(2) 0.005(2)
    C36 0.023(3) 0.015(3) 0.030(3) -0.003(2) 0.002(2) -0.002(2)
    C37 0.037(4) 0.016(3) 0.039(3) -0.005(3) -0.001(3) 0.004(3)
    C38 0.022(3) 0.022(3) 0.036(3) -0.006(2) 0.003(2) -0.016(3)
    C39 0.025(3) 0.055(5) 0.028(3) -0.014(3) 0.000(2) -0.012(3)
    C40 0.018(3) 0.025(3) 0.025(3) 0.003(2) 0.001(2) -0.007(2)
    C41 0.019(3) 0.029(3) 0.026(3) 0.002(3) -0.001(2) -0.007(3)
    C42 0.035(3) 0.009(3) 0.022(3) 0.002(2) 0.003(2) 0.001(2)
    C43 0.021(3) 0.015(3) 0.033(3) -0.006(2) -0.004(2) -0.001(2)
    C44 0.034(4) 0.022(3) 0.038(3) 0.004(3) 0.000(3) -0.001(3)
    C45 0.031(3) 0.022(3) 0.034(3) -0.004(3) 0.003(3) -0.005(3)
    C46 0.035(4) 0.039(4) 0.027(3) 0.005(3) 0.008(3) 0.007(3)
    C47 0.040(4) 0.017(3) 0.014(2) 0.001(3) -0.003(2) 0.000(2)
    C48 0.027(3) 0.024(3) 0.019(3) 0.003(3) 0.000(2) 0.003(2)
    C49 0.024(3) 0.022(3) 0.026(3) -0.001(3) 0.001(2) -0.002(2)
    C50 0.044(4) 0.012(3) 0.017(2) 0.009(3) 0.000(2) -0.005(2)
    C51 0.019(3) 0.014(3) 0.030(3) 0.000(2) 0.002(2) -0.001(2)
    C52 0.029(3) 0.028(4) 0.030(3) -0.001(3) 0.001(2) -0.007(3)
    C53 0.021(3) 0.026(3) 0.023(3) -0.010(2) 0.004(2) 0.002(2)
    C54 0.038(4) 0.028(3) 0.021(3) -0.010(3) 0.004(2) -0.002(3)
    C55 0.023(3) 0.016(3) 0.021(3) -0.003(2) -0.002(2) 0.004(2)
    C56 0.024(3) 0.022(3) 0.016(2) 0.006(2) -0.001(2) 0.003(2)
    C57 0.026(3) 0.008(2) 0.019(2) 0.002(2) 0.001(2) -0.002(2)
    C58 0.038(4) 0.019(3) 0.020(3) -0.015(3) 0.002(2) 0.002(2)
    C59 0.057(5) 0.031(4) 0.024(3) -0.021(3) 0.004(3) -0.008(3)
    C60 0.032(3) 0.038(4) 0.024(3) -0.002(3) -0.003(2) 0.006(3)
loop_
    _geom_bond_atom_site_label_1
    _geom_bond_atom_site_label_2
    _geom_bond_site_symmetry_2
    _geom_bond_distance
    _geom_bond_publ_flag
    O1 C12 . 1.454(8) ?
    O1 C5 . 1.456(8) ?
    O2 C13 . 1.443(7) ?
    O2 H2 . 0.8400 ?
    O3 C20 . 1.462(7) ?
    O3 C27 . 1.469(7) ?
    O4 C28 . 1.421(7) ?
    O4 H4 . 0.8400 ?
    O5 C35 . 1.460(7) ?
    O5 C42 . 1.462(7) ?
    O6 C43 . 1.429(7) ?
    O6 H6 . 0.8400 ?
    O7 C57 . 1.442(7) ?
    O7 C50 . 1.446(7) ?
    O8 C58 . 1.448(7) ?
    O8 H8 . 0.8400 ?
    C1 C2 . 1.509(10) ?
    C1 H1A . 0.9800 ?
    C1 H1B . 0.9800 ?
    C1 H1C . 0.9800 ?
    C2 C12 . 1.520(9) ?
    C2 C3 . 1.535(9) ?
    C2 H2A . 1.0000 ?
    C3 C4 . 1.531(10) ?
    C3 H3A . 0.9900 ?
    C3 H3B . 0.9900 ?
    C4 C5 . 1.523(9) ?
    C4 H4A . 0.9900 ?
    C4 H4B . 0.9900 ?
    C5 C12 . 1.462(10) ?
    C5 C6 . 1.523(9) ?
    C6 C7 . 1.525(10) ?
    C6 C8 . 1.542(9) ?
    C6 H6A . 1.0000 ?
    C7 H7A . 0.9800 ?
    C7 H7B . 0.9800 ?
    C7 H7C . 0.9800 ?
    C8 C9 . 1.518(10) ?
    C8 H8A . 0.9900 ?
    C8 H8B . 0.9900 ?
    C9 C10 . 1.542(8) ?
    C9 H9A . 0.9900 ?
    C9 H9B . 0.9900 ?
    C10 C11 . 1.541(8) ?
    C10 C13 . 1.546(8) ?
    C10 H10 . 1.0000 ?
    C11 C12 . 1.508(8) ?
    C11 H11A . 0.9900 ?
    C11 H11B . 0.9900 ?
    C13 C14 . 1.515(9) ?
    C13 C15 . 1.528(9) ?
    C14 H14A . 0.9800 ?
    C14 H14B . 0.9800 ?
    C14 H14C . 0.9800 ?
    C15 H15A . 0.9800 ?
    C15 H15B . 0.9800 ?
    C15 H15C . 0.9800 ?
    C16 C17 . 1.503(10) ?
    C16 H16A . 0.9800 ?
    C16 H16B . 0.9800 ?
    C16 H16C . 0.9800 ?
    C17 C27 . 1.523(8) ?
    C17 C18 . 1.546(8) ?
    C17 H17 . 1.0000 ?
    C18 C19 . 1.547(9) ?
    C18 H18A . 0.9900 ?
    C18 H18B . 0.9900 ?
    C19 C20 . 1.509(8) ?
    C19 H19A . 0.9900 ?
    C19 H19B . 0.9900 ?
    C20 C27 . 1.467(9) ?
    C20 C21 . 1.522(8) ?
    C21 C22 . 1.525(8) ?
    C21 C23 . 1.533(8) ?
    C21 H21 . 1.0000 ?
    C22 H22A . 0.9800 ?
    C22 H22B . 0.9800 ?
    C22 H22C . 0.9800 ?
    C23 C24 . 1.552(9) ?
    C23 H23A . 0.9900 ?
    C23 H23B . 0.9900 ?
    C24 C25 . 1.529(8) ?
    C24 H24A . 0.9900 ?
    C24 H24B . 0.9900 ?
    C25 C26 . 1.532(8) ?
    C25 C28 . 1.555(8) ?
    C25 H25 . 1.0000 ?
    C26 C27 . 1.500(8) ?
    C26 H26A . 0.9900 ?
    C26 H26B . 0.9900 ?
    C28 C29 . 1.513(9) ?
    C28 C30 . 1.529(9) ?
    C29 H29A . 0.9800 ?
    C29 H29B . 0.9800 ?
    C29 H29C . 0.9800 ?
    C30 H30A . 0.9800 ?
    C30 H30B . 0.9800 ?
    C30 H30C . 0.9800 ?
    C31 C32 . 1.526(9) ?
    C31 H31A . 0.9800 ?
    C31 H31B . 0.9800 ?
    C31 H31C . 0.9800 ?
    C32 C42 . 1.514(8) ?
    C32 C33 . 1.550(9) ?
    C32 H32 . 1.0000 ?
    C33 C34 . 1.525(9) ?
    C33 H33A . 0.9900 ?
    C33 H33B . 0.9900 ?
    C34 C35 . 1.519(8) ?
    C34 H34A . 0.9900 ?
    C34 H34B . 0.9900 ?
    C35 C42 . 1.437(10) ?
    C35 C36 . 1.511(8) ?
    C36 C37 . 1.521(9) ?
    C36 C38 . 1.525(8) ?
    C36 H36 . 1.0000 ?
    C37 H37A . 0.9800 ?
    C37 H37B . 0.9800 ?
    C37 H37C . 0.9800 ?
    C38 C39 . 1.536(10) ?
    C38 H38A . 0.9900 ?
    C38 H38B . 0.9900 ?
    C39 C40 . 1.556(9) ?
    C39 H39A . 0.9900 ?
    C39 H39B . 0.9900 ?
    C40 C41 . 1.547(8) ?
    C40 C43 . 1.560(8) ?
    C40 H40 . 1.0000 ?
    C41 C42 . 1.515(8) ?
    C41 H41A . 0.9900 ?
    C41 H41B . 0.9900 ?
    C43 C45 . 1.515(9) ?
    C43 C44 . 1.530(9) ?
    C44 H44A . 0.9800 ?
    C44 H44B . 0.9800 ?
    C44 H44C . 0.9800 ?
    C45 H45A . 0.9800 ?
    C45 H45B . 0.9800 ?
    C45 H45C . 0.9800 ?
    C46 C47 . 1.519(9) ?
    C46 H46A . 0.9800 ?
    C46 H46B . 0.9800 ?
    C46 H46C . 0.9800 ?
    C47 C57 . 1.527(8) ?
    C47 C48 . 1.566(9) ?
    C47 H47 . 1.0000 ?
    C48 C49 . 1.535(9) ?
    C48 H48A . 0.9900 ?
    C48 H48B . 0.9900 ?
    C49 C50 . 1.515(9) ?
    C49 H49A . 0.9900 ?
    C49 H49B . 0.9900 ?
    C50 C57 . 1.424(10) ?
    C50 C51 . 1.519(9) ?
    C51 C53 . 1.526(8) ?
    C51 C52 . 1.528(9) ?
    C51 H51 . 1.0000 ?
    C52 H52A . 0.9800 ?
    C52 H52B . 0.9800 ?
    C52 H52C . 0.9800 ?
    C53 C54 . 1.534(9) ?
    C53 H53A . 0.9900 ?
    C53 H53B . 0.9900 ?
    C54 C55 . 1.543(8) ?
    C54 H54A . 0.9900 ?
    C54 H54B . 0.9900 ?
    C55 C58 . 1.538(8) ?
    C55 C56 . 1.538(8) ?
    C55 H55 . 1.0000 ?
    C56 C57 . 1.523(8) ?
    C56 H56A . 0.9900 ?
    C56 H56B . 0.9900 ?
    C58 C60 . 1.520(10) ?
    C58 C59 . 1.529(9) ?
    C59 H59A . 0.9800 ?
    C59 H59B . 0.9800 ?
    C59 H59C . 0.9800 ?
    C60 H60A . 0.9800 ?
    C60 H60B . 0.9800 ?
    C60 H60C . 0.9800 ?
loop_
    _geom_angle_atom_site_label_1
    _geom_angle_atom_site_label_2
    _geom_angle_atom_site_label_3
    _geom_angle_site_symmetry_1
    _geom_angle_site_symmetry_3
    _geom_angle
    _geom_angle_publ_flag
    C12 O1 C5 . . 60.3(4) ?
    C13 O2 H2 . . 109.5 ?
    C20 O3 C27 . . 60.1(4) ?
    C28 O4 H4 . . 109.5 ?
    C35 O5 C42 . . 58.9(4) ?
    C43 O6 H6 . . 109.5 ?
    C57 O7 C50 . . 59.1(4) ?
    C58 O8 H8 . . 109.5 ?
    C2 C1 H1A . . 109.5 ?
    C2 C1 H1B . . 109.5 ?
    H1A C1 H1B . . 109.5 ?
    C2 C1 H1C . . 109.5 ?
    H1A C1 H1C . . 109.5 ?
    H1B C1 H1C . . 109.5 ?
    C1 C2 C12 . . 114.9(6) ?
    C1 C2 C3 . . 114.6(5) ?
    C12 C2 C3 . . 103.2(6) ?
    C1 C2 H2A . . 107.9 ?
    C12 C2 H2A . . 107.9 ?
    C3 C2 H2A . . 107.9 ?
    C4 C3 C2 . . 104.9(5) ?
    C4 C3 H3A . . 110.8 ?
    C2 C3 H3A . . 110.8 ?
    C4 C3 H3B . . 110.8 ?
    C2 C3 H3B . . 110.8 ?
    H3A C3 H3B . . 108.8 ?
    C5 C4 C3 . . 105.0(5) ?
    C5 C4 H4A . . 110.7 ?
    C3 C4 H4A . . 110.7 ?
    C5 C4 H4B . . 110.7 ?
    C3 C4 H4B . . 110.7 ?
    H4A C4 H4B . . 108.8 ?
    O1 C5 C12 . . 59.7(4) ?
    O1 C5 C4 . . 110.1(5) ?
    C12 C5 C4 . . 107.1(6) ?
    O1 C5 C6 . . 118.3(5) ?
    C12 C5 C6 . . 127.6(6) ?
    C4 C5 C6 . . 119.4(6) ?
    C5 C6 C7 . . 109.9(6) ?
    C5 C6 C8 . . 113.1(5) ?
    C7 C6 C8 . . 110.5(6) ?
    C5 C6 H6A . . 107.7 ?
    C7 C6 H6A . . 107.7 ?
    C8 C6 H6A . . 107.7 ?
    C6 C7 H7A . . 109.5 ?
    C6 C7 H7B . . 109.5 ?
    H7A C7 H7B . . 109.5 ?
    C6 C7 H7C . . 109.5 ?
    H7A C7 H7C . . 109.5 ?
    H7B C7 H7C . . 109.5 ?
    C9 C8 C6 . . 117.9(6) ?
    C9 C8 H8A . . 107.8 ?
    C6 C8 H8A . . 107.8 ?
    C9 C8 H8B . . 107.8 ?
    C6 C8 H8B . . 107.8 ?
    H8A C8 H8B . . 107.2 ?
    C8 C9 C10 . . 118.0(5) ?
    C8 C9 H9A . . 107.8 ?
    C10 C9 H9A . . 107.8 ?
    C8 C9 H9B . . 107.8 ?
    C10 C9 H9B . . 107.8 ?
    H9A C9 H9B . . 107.1 ?
    C11 C10 C9 . . 111.1(5) ?
    C11 C10 C13 . . 110.9(5) ?
    C9 C10 C13 . . 113.9(5) ?
    C11 C10 H10 . . 106.8 ?
    C9 C10 H10 . . 106.8 ?
    C13 C10 H10 . . 106.8 ?
    C12 C11 C10 . . 110.7(5) ?
    C12 C11 H11A . . 109.5 ?
    C10 C11 H11A . . 109.5 ?
    C12 C11 H11B . . 109.5 ?
    C10 C11 H11B . . 109.5 ?
    H11A C11 H11B . . 108.1 ?
    O1 C12 C5 . . 59.9(4) ?
    O1 C12 C11 . . 116.4(5) ?
    C5 C12 C11 . . 125.5(5) ?
    O1 C12 C2 . . 112.1(5) ?
    C5 C12 C2 . . 110.1(5) ?
    C11 C12 C2 . . 118.7(6) ?
    O2 C13 C14 . . 104.8(5) ?
    O2 C13 C15 . . 109.2(5) ?
    C14 C13 C15 . . 110.0(5) ?
    O2 C13 C10 . . 109.1(5) ?
    C14 C13 C10 . . 112.7(5) ?
    C15 C13 C10 . . 110.8(5) ?
    C13 C14 H14A . . 109.5 ?
    C13 C14 H14B . . 109.5 ?
    H14A C14 H14B . . 109.5 ?
    C13 C14 H14C . . 109.5 ?
    H14A C14 H14C . . 109.5 ?
    H14B C14 H14C . . 109.5 ?
    C13 C15 H15A . . 109.5 ?
    C13 C15 H15B . . 109.5 ?
    H15A C15 H15B . . 109.5 ?
    C13 C15 H15C . . 109.5 ?
    H15A C15 H15C . . 109.5 ?
    H15B C15 H15C . . 109.5 ?
    C17 C16 H16A . . 109.5 ?
    C17 C16 H16B . . 109.5 ?
    H16A C16 H16B . . 109.5 ?
    C17 C16 H16C . . 109.5 ?
    H16A C16 H16C . . 109.5 ?
    H16B C16 H16C . . 109.5 ?
    C16 C17 C27 . . 114.3(5) ?
    C16 C17 C18 . . 114.2(5) ?
    C27 C17 C18 . . 102.9(5) ?
    C16 C17 H17 . . 108.4 ?
    C27 C17 H17 . . 108.4 ?
    C18 C17 H17 . . 108.4 ?
    C17 C18 C19 . . 104.8(5) ?
    C17 C18 H18A . . 110.8 ?
    C19 C18 H18A . . 110.8 ?
    C17 C18 H18B . . 110.8 ?
    C19 C18 H18B . . 110.8 ?
    H18A C18 H18B . . 108.9 ?
    C20 C19 C18 . . 105.2(5) ?
    C20 C19 H19A . . 110.7 ?
    C18 C19 H19A . . 110.7 ?
    C20 C19 H19B . . 110.7 ?
    C18 C19 H19B . . 110.7 ?
    H19A C19 H19B . . 108.8 ?
    O3 C20 C27 . . 60.2(4) ?
    O3 C20 C19 . . 108.9(5) ?
    C27 C20 C19 . . 107.9(5) ?
    O3 C20 C21 . . 117.3(5) ?
    C27 C20 C21 . . 127.2(5) ?
    C19 C20 C21 . . 120.0(5) ?
    C20 C21 C22 . . 109.9(5) ?
    C20 C21 C23 . . 114.0(5) ?
    C22 C21 C23 . . 110.3(5) ?
    C20 C21 H21 . . 107.4 ?
    C22 C21 H21 . . 107.4 ?
    C23 C21 H21 . . 107.4 ?
    C21 C22 H22A . . 109.5 ?
    C21 C22 H22B . . 109.5 ?
    H22A C22 H22B . . 109.5 ?
    C21 C22 H22C . . 109.5 ?
    H22A C22 H22C . . 109.5 ?
    H22B C22 H22C . . 109.5 ?
    C21 C23 C24 . . 117.4(5) ?
    C21 C23 H23A . . 107.9 ?
    C24 C23 H23A . . 107.9 ?
    C21 C23 H23B . . 107.9 ?
    C24 C23 H23B . . 107.9 ?
    H23A C23 H23B . . 107.2 ?
    C25 C24 C23 . . 116.9(5) ?
    C25 C24 H24A . . 108.1 ?
    C23 C24 H24A . . 108.1 ?
    C25 C24 H24B . . 108.1 ?
    C23 C24 H24B . . 108.1 ?
    H24A C24 H24B . . 107.3 ?
    C24 C25 C26 . . 111.4(5) ?
    C24 C25 C28 . . 114.8(5) ?
    C26 C25 C28 . . 111.2(5) ?
    C24 C25 H25 . . 106.3 ?
    C26 C25 H25 . . 106.3 ?
    C28 C25 H25 . . 106.3 ?
    C27 C26 C25 . . 110.6(5) ?
    C27 C26 H26A . . 109.5 ?
    C25 C26 H26A . . 109.5 ?
    C27 C26 H26B . . 109.5 ?
    C25 C26 H26B . . 109.5 ?
    H26A C26 H26B . . 108.1 ?
    C20 C27 O3 . . 59.7(4) ?
    C20 C27 C26 . . 125.0(5) ?
    O3 C27 C26 . . 117.4(5) ?
    C20 C27 C17 . . 109.8(5) ?
    O3 C27 C17 . . 112.5(4) ?
    C26 C27 C17 . . 118.6(5) ?
    O4 C28 C29 . . 106.9(5) ?
    O4 C28 C30 . . 110.9(6) ?
    C29 C28 C30 . . 110.1(6) ?
    O4 C28 C25 . . 106.9(5) ?
    C29 C28 C25 . . 111.7(5) ?
    C30 C28 C25 . . 110.3(5) ?
    C28 C29 H29A . . 109.5 ?
    C28 C29 H29B . . 109.5 ?
    H29A C29 H29B . . 109.5 ?
    C28 C29 H29C . . 109.5 ?
    H29A C29 H29C . . 109.5 ?
    H29B C29 H29C . . 109.5 ?
    C28 C30 H30A . . 109.5 ?
    C28 C30 H30B . . 109.5 ?
    H30A C30 H30B . . 109.5 ?
    C28 C30 H30C . . 109.5 ?
    H30A C30 H30C . . 109.5 ?
    H30B C30 H30C . . 109.5 ?
    C32 C31 H31A . . 109.5 ?
    C32 C31 H31B . . 109.5 ?
    H31A C31 H31B . . 109.5 ?
    C32 C31 H31C . . 109.5 ?
    H31A C31 H31C . . 109.5 ?
    H31B C31 H31C . . 109.5 ?
    C42 C32 C31 . . 114.8(6) ?
    C42 C32 C33 . . 103.3(5) ?
    C31 C32 C33 . . 112.1(5) ?
    C42 C32 H32 . . 108.8 ?
    C31 C32 H32 . . 108.8 ?
    C33 C32 H32 . . 108.8 ?
    C34 C33 C32 . . 105.7(5) ?
    C34 C33 H33A . . 110.6 ?
    C32 C33 H33A . . 110.6 ?
    C34 C33 H33B . . 110.6 ?
    C32 C33 H33B . . 110.6 ?
    H33A C33 H33B . . 108.7 ?
    C35 C34 C33 . . 104.2(5) ?
    C35 C34 H34A . . 110.9 ?
    C33 C34 H34A . . 110.9 ?
    C35 C34 H34B . . 110.9 ?
    C33 C34 H34B . . 110.9 ?
    H34A C34 H34B . . 108.9 ?
    C42 C35 O5 . . 60.6(4) ?
    C42 C35 C36 . . 128.1(6) ?
    O5 C35 C36 . . 117.2(5) ?
    C42 C35 C34 . . 109.3(5) ?
    O5 C35 C34 . . 110.5(5) ?
    C36 C35 C34 . . 117.5(6) ?
    C35 C36 C37 . . 110.5(5) ?
    C35 C36 C38 . . 115.1(5) ?
    C37 C36 C38 . . 110.8(5) ?
    C35 C36 H36 . . 106.7 ?
    C37 C36 H36 . . 106.7 ?
    C38 C36 H36 . . 106.7 ?
    C36 C37 H37A . . 109.5 ?
    C36 C37 H37B . . 109.5 ?
    H37A C37 H37B . . 109.5 ?
    C36 C37 H37C . . 109.5 ?
    H37A C37 H37C . . 109.5 ?
    H37B C37 H37C . . 109.5 ?
    C36 C38 C39 . . 115.1(6) ?
    C36 C38 H38A . . 108.5 ?
    C39 C38 H38A . . 108.5 ?
    C36 C38 H38B . . 108.5 ?
    C39 C38 H38B . . 108.5 ?
    H38A C38 H38B . . 107.5 ?
    C38 C39 C40 . . 118.3(6) ?
    C38 C39 H39A . . 107.7 ?
    C40 C39 H39A . . 107.7 ?
    C38 C39 H39B . . 107.7 ?
    C40 C39 H39B . . 107.7 ?
    H39A C39 H39B . . 107.1 ?
    C41 C40 C39 . . 112.2(6) ?
    C41 C40 C43 . . 111.7(5) ?
    C39 C40 C43 . . 112.8(5) ?
    C41 C40 H40 . . 106.6 ?
    C39 C40 H40 . . 106.6 ?
    C43 C40 H40 . . 106.6 ?
    C42 C41 C40 . . 110.3(5) ?
    C42 C41 H41A . . 109.6 ?
    C40 C41 H41A . . 109.6 ?
    C42 C41 H41B . . 109.6 ?
    C40 C41 H41B . . 109.6 ?
    H41A C41 H41B . . 108.1 ?
    C35 C42 O5 . . 60.4(4) ?
    C35 C42 C32 . . 109.8(5) ?
    O5 C42 C32 . . 111.6(5) ?
    C35 C42 C41 . . 125.4(5) ?
    O5 C42 C41 . . 116.9(5) ?
    C32 C42 C41 . . 118.9(6) ?
    O6 C43 C45 . . 105.1(5) ?
    O6 C43 C44 . . 108.8(5) ?
    C45 C43 C44 . . 111.3(5) ?
    O6 C43 C40 . . 108.5(5) ?
    C45 C43 C40 . . 112.9(5) ?
    C44 C43 C40 . . 110.0(5) ?
    C43 C44 H44A . . 109.5 ?
    C43 C44 H44B . . 109.5 ?
    H44A C44 H44B . . 109.5 ?
    C43 C44 H44C . . 109.5 ?
    H44A C44 H44C . . 109.5 ?
    H44B C44 H44C . . 109.5 ?
    C43 C45 H45A . . 109.5 ?
    C43 C45 H45B . . 109.5 ?
    H45A C45 H45B . . 109.5 ?
    C43 C45 H45C . . 109.5 ?
    H45A C45 H45C . . 109.5 ?
    H45B C45 H45C . . 109.5 ?
    C47 C46 H46A . . 109.5 ?
    C47 C46 H46B . . 109.5 ?
    H46A C46 H46B . . 109.5 ?
    C47 C46 H46C . . 109.5 ?
    H46A C46 H46C . . 109.5 ?
    H46B C46 H46C . . 109.5 ?
    C46 C47 C57 . . 115.1(6) ?
    C46 C47 C48 . . 112.5(5) ?
    C57 C47 C48 . . 102.3(5) ?
    C46 C47 H47 . . 108.9 ?
    C57 C47 H47 . . 108.9 ?
    C48 C47 H47 . . 108.9 ?
    C49 C48 C47 . . 107.1(5) ?
    C49 C48 H48A . . 110.3 ?
    C47 C48 H48A . . 110.3 ?
    C49 C48 H48B . . 110.3 ?
    C47 C48 H48B . . 110.3 ?
    H48A C48 H48B . . 108.6 ?
    C50 C49 C48 . . 103.8(5) ?
    C50 C49 H49A . . 111.0 ?
    C48 C49 H49A . . 111.0 ?
    C50 C49 H49B . . 111.0 ?
    C48 C49 H49B . . 111.0 ?
    H49A C49 H49B . . 109.0 ?
    C57 C50 O7 . . 60.3(4) ?
    C57 C50 C49 . . 110.6(5) ?
    O7 C50 C49 . . 111.0(5) ?
    C57 C50 C51 . . 127.8(5) ?
    O7 C50 C51 . . 118.2(5) ?
    C49 C50 C51 . . 116.2(6) ?
    C50 C51 C53 . . 115.3(5) ?
    C50 C51 C52 . . 110.2(5) ?
    C53 C51 C52 . . 110.2(5) ?
    C50 C51 H51 . . 106.9 ?
    C53 C51 H51 . . 106.9 ?
    C52 C51 H51 . . 106.9 ?
    C51 C52 H52A . . 109.5 ?
    C51 C52 H52B . . 109.5 ?
    H52A C52 H52B . . 109.5 ?
    C51 C52 H52C . . 109.5 ?
    H52A C52 H52C . . 109.5 ?
    H52B C52 H52C . . 109.5 ?
    C51 C53 C54 . . 116.2(6) ?
    C51 C53 H53A . . 108.2 ?
    C54 C53 H53A . . 108.2 ?
    C51 C53 H53B . . 108.2 ?
    C54 C53 H53B . . 108.2 ?
    H53A C53 H53B . . 107.4 ?
    C53 C54 C55 . . 117.7(5) ?
    C53 C54 H54A . . 107.9 ?
    C55 C54 H54A . . 107.9 ?
    C53 C54 H54B . . 107.9 ?
    C55 C54 H54B . . 107.9 ?
    H54A C54 H54B . . 107.2 ?
    C58 C55 C56 . . 112.0(5) ?
    C58 C55 C54 . . 112.9(5) ?
    C56 C55 C54 . . 112.0(5) ?
    C58 C55 H55 . . 106.5 ?
    C56 C55 H55 . . 106.5 ?
    C54 C55 H55 . . 106.5 ?
    C57 C56 C55 . . 109.2(5) ?
    C57 C56 H56A . . 109.8 ?
    C55 C56 H56A . . 109.8 ?
    C57 C56 H56B . . 109.8 ?
    C55 C56 H56B . . 109.8 ?
    H56A C56 H56B . . 108.3 ?
    C50 C57 O7 . . 60.6(4) ?
    C50 C57 C56 . . 125.7(5) ?
    O7 C57 C56 . . 118.8(5) ?
    C50 C57 C47 . . 110.6(5) ?
    O7 C57 C47 . . 112.0(4) ?
    C56 C57 C47 . . 116.8(5) ?
    O8 C58 C60 . . 106.2(6) ?
    O8 C58 C59 . . 109.7(5) ?
    C60 C58 C59 . . 111.1(6) ?
    O8 C58 C55 . . 105.9(5) ?
    C60 C58 C55 . . 113.2(5) ?
    C59 C58 C55 . . 110.5(6) ?
    C58 C59 H59A . . 109.5 ?
    C58 C59 H59B . . 109.5 ?
    H59A C59 H59B . . 109.5 ?
    C58 C59 H59C . . 109.5 ?
    H59A C59 H59C . . 109.5 ?
    H59B C59 H59C . . 109.5 ?
    C58 C60 H60A . . 109.5 ?
    C58 C60 H60B . . 109.5 ?
    H60A C60 H60B . . 109.5 ?
    C58 C60 H60C . . 109.5 ?
    H60A C60 H60C . . 109.5 ?
    H60B C60 H60C . . 109.5 ?
loop_
    _geom_torsion_atom_site_label_1
    _geom_torsion_atom_site_label_2
    _geom_torsion_atom_site_label_3
    _geom_torsion_atom_site_label_4
    _geom_torsion_site_symmetry_1
    _geom_torsion_site_symmetry_2
    _geom_torsion_site_symmetry_3
    _geom_torsion_site_symmetry_4
    _geom_torsion
    _geom_torsion_publ_flag
    C1 C2 C3 C4 . . . . 155.7(6) ?
    C12 C2 C3 C4 . . . . 30.0(7) ?
    C2 C3 C4 C5 . . . . -30.1(7) ?
    C12 O1 C5 C4 . . . . 98.5(6) ?
    C12 O1 C5 C6 . . . . -119.3(6) ?
    C3 C4 C5 O1 . . . . -45.1(7) ?
    C3 C4 C5 C12 . . . . 18.2(7) ?
    C3 C4 C5 C6 . . . . 173.2(6) ?
    O1 C5 C6 C7 . . . . -62.2(7) ?
    C12 C5 C6 C7 . . . . -134.3(6) ?
    C4 C5 C6 C7 . . . . 76.5(7) ?
    O1 C5 C6 C8 . . . . 61.8(8) ?
    C12 C5 C6 C8 . . . . -10.2(9) ?
    C4 C5 C6 C8 . . . . -159.5(6) ?
    C5 C6 C8 C9 . . . . 67.6(8) ?
    C7 C6 C8 C9 . . . . -168.7(6) ?
    C6 C8 C9 C10 . . . . -62.8(8) ?
    C8 C9 C10 C11 . . . . -21.9(8) ?
    C8 C9 C10 C13 . . . . -148.0(6) ?
    C9 C10 C11 C12 . . . . 81.4(6) ?
    C13 C10 C11 C12 . . . . -150.9(5) ?
    C5 O1 C12 C11 . . . . 117.5(6) ?
    C5 O1 C12 C2 . . . . -101.1(6) ?
    C4 C5 C12 O1 . . . . -103.7(5) ?
    C6 C5 C12 O1 . . . . 104.0(7) ?
    O1 C5 C12 C11 . . . . -102.6(6) ?
    C4 C5 C12 C11 . . . . 153.7(6) ?
    C6 C5 C12 C11 . . . . 1.4(10) ?
    O1 C5 C12 C2 . . . . 104.6(5) ?
    C4 C5 C12 C2 . . . . 0.9(7) ?
    C6 C5 C12 C2 . . . . -151.4(6) ?
    C10 C11 C12 O1 . . . . -126.5(6) ?
    C10 C11 C12 C5 . . . . -56.0(8) ?
    C10 C11 C12 C2 . . . . 94.7(6) ?
    C1 C2 C12 O1 . . . . -80.1(7) ?
    C3 C2 C12 O1 . . . . 45.3(7) ?
    C1 C2 C12 C5 . . . . -144.8(5) ?
    C3 C2 C12 C5 . . . . -19.4(7) ?
    C1 C2 C12 C11 . . . . 60.3(7) ?
    C3 C2 C12 C11 . . . . -174.3(5) ?
    C11 C10 C13 O2 . . . . 57.1(6) ?
    C9 C10 C13 O2 . . . . -176.7(5) ?
    C11 C10 C13 C14 . . . . -58.9(7) ?
    C9 C10 C13 C14 . . . . 67.3(7) ?
    C11 C10 C13 C15 . . . . 177.3(5) ?
    C9 C10 C13 C15 . . . . -56.5(7) ?
    C16 C17 C18 C19 . . . . 154.2(5) ?
    C27 C17 C18 C19 . . . . 29.7(6) ?
    C17 C18 C19 C20 . . . . -28.6(6) ?
    C27 O3 C20 C19 . . . . 100.3(5) ?
    C27 O3 C20 C21 . . . . -119.2(6) ?
    C18 C19 C20 O3 . . . . -47.8(6) ?
    C18 C19 C20 C27 . . . . 16.0(6) ?
    C18 C19 C20 C21 . . . . 172.9(5) ?
    O3 C20 C21 C22 . . . . -62.3(7) ?
    C27 C20 C21 C22 . . . . -134.2(6) ?
    C19 C20 C21 C22 . . . . 73.7(7) ?
    O3 C20 C21 C23 . . . . 62.1(7) ?
    C27 C20 C21 C23 . . . . -9.8(8) ?
    C19 C20 C21 C23 . . . . -161.8(5) ?
    C20 C21 C23 C24 . . . . 67.3(7) ?
    C22 C21 C23 C24 . . . . -168.5(5) ?
    C21 C23 C24 C25 . . . . -60.4(8) ?
    C23 C24 C25 C26 . . . . -25.0(7) ?
    C23 C24 C25 C28 . . . . -152.5(6) ?
    C24 C25 C26 C27 . . . . 84.1(6) ?
    C28 C25 C26 C27 . . . . -146.5(5) ?
    C19 C20 C27 O3 . . . . -102.0(5) ?
    C21 C20 C27 O3 . . . . 103.3(6) ?
    O3 C20 C27 C26 . . . . -103.9(6) ?
    C19 C20 C27 C26 . . . . 154.1(5) ?
    C21 C20 C27 C26 . . . . -0.7(9) ?
    O3 C20 C27 C17 . . . . 105.0(5) ?
    C19 C20 C27 C17 . . . . 3.0(6) ?
    C21 C20 C27 C17 . . . . -151.7(6) ?
    C20 O3 C27 C26 . . . . 116.5(6) ?
    C20 O3 C27 C17 . . . . -100.6(6) ?
    C25 C26 C27 C20 . . . . -55.0(7) ?
    C25 C26 C27 O3 . . . . -125.6(5) ?
    C25 C26 C27 C17 . . . . 93.8(6) ?
    C16 C17 C27 C20 . . . . -145.1(5) ?
    C18 C17 C27 C20 . . . . -20.7(6) ?
    C16 C17 C27 O3 . . . . -80.7(6) ?
    C18 C17 C27 O3 . . . . 43.8(6) ?
    C16 C17 C27 C26 . . . . 61.7(7) ?
    C18 C17 C27 C26 . . . . -173.8(5) ?
    C24 C25 C28 O4 . . . . -176.1(5) ?
    C26 C25 C28 O4 . . . . 56.3(6) ?
    C24 C25 C28 C29 . . . . 67.4(7) ?
    C26 C25 C28 C29 . . . . -60.2(7) ?
    C24 C25 C28 C30 . . . . -55.5(7) ?
    C26 C25 C28 C30 . . . . 176.9(5) ?
    C42 C32 C33 C34 . . . . 26.9(6) ?
    C31 C32 C33 C34 . . . . 151.1(6) ?
    C32 C33 C34 C35 . . . . -26.4(6) ?
    C42 O5 C35 C36 . . . . -120.5(6) ?
    C42 O5 C35 C34 . . . . 101.2(6) ?
    C33 C34 C35 C42 . . . . 16.1(6) ?
    C33 C34 C35 O5 . . . . -48.8(6) ?
    C33 C34 C35 C36 . . . . 172.9(5) ?
    C42 C35 C36 C37 . . . . -131.6(6) ?
    O5 C35 C36 C37 . . . . -58.9(7) ?
    C34 C35 C36 C37 . . . . 76.5(7) ?
    C42 C35 C36 C38 . . . . -5.2(9) ?
    O5 C35 C36 C38 . . . . 67.5(7) ?
    C34 C35 C36 C38 . . . . -157.1(6) ?
    C35 C36 C38 C39 . . . . 64.3(8) ?
    C37 C36 C38 C39 . . . . -169.5(6) ?
    C36 C38 C39 C40 . . . . -68.5(8) ?
    C38 C39 C40 C41 . . . . -12.4(9) ?
    C38 C39 C40 C43 . . . . -139.6(6) ?
    C39 C40 C41 C42 . . . . 76.7(7) ?
    C43 C40 C41 C42 . . . . -155.5(5) ?
    C36 C35 C42 O5 . . . . 103.1(7) ?
    C34 C35 C42 O5 . . . . -103.3(5) ?
    O5 C35 C42 C32 . . . . 104.3(5) ?
    C36 C35 C42 C32 . . . . -152.7(6) ?
    C34 C35 C42 C32 . . . . 1.0(7) ?
    O5 C35 C42 C41 . . . . -103.6(6) ?
    C36 C35 C42 C41 . . . . -0.5(10) ?
    C34 C35 C42 C41 . . . . 153.2(6) ?
    C35 O5 C42 C32 . . . . -101.2(6) ?
    C35 O5 C42 C41 . . . . 117.3(6) ?
    C31 C32 C42 C35 . . . . -139.7(6) ?
    C33 C32 C42 C35 . . . . -17.3(6) ?
    C31 C32 C42 O5 . . . . -74.7(7) ?
    C33 C32 C42 O5 . . . . 47.8(6) ?
    C31 C32 C42 C41 . . . . 66.0(7) ?
    C33 C32 C42 C41 . . . . -171.6(5) ?
    C40 C41 C42 C35 . . . . -57.2(8) ?
    C40 C41 C42 O5 . . . . -128.6(6) ?
    C40 C41 C42 C32 . . . . 92.7(7) ?
    C41 C40 C43 O6 . . . . 53.8(7) ?
    C39 C40 C43 O6 . . . . -178.8(6) ?
    C41 C40 C43 C45 . . . . -62.3(7) ?
    C39 C40 C43 C45 . . . . 65.1(7) ?
    C41 C40 C43 C44 . . . . 172.7(5) ?
    C39 C40 C43 C44 . . . . -59.9(7) ?
    C46 C47 C48 C49 . . . . 147.0(6) ?
    C57 C47 C48 C49 . . . . 22.9(6) ?
    C47 C48 C49 C50 . . . . -22.5(6) ?
    C57 O7 C50 C49 . . . . 102.4(6) ?
    C57 O7 C50 C51 . . . . -119.7(6) ?
    C48 C49 C50 C57 . . . . 13.4(6) ?
    C48 C49 C50 O7 . . . . -51.6(7) ?
    C48 C49 C50 C51 . . . . 169.6(5) ?
    C57 C50 C51 C53 . . . . -8.4(9) ?
    O7 C50 C51 C53 . . . . 64.4(7) ?
    C49 C50 C51 C53 . . . . -159.8(5) ?
    C57 C50 C51 C52 . . . . -133.9(6) ?
    O7 C50 C51 C52 . . . . -61.1(7) ?
    C49 C50 C51 C52 . . . . 74.7(7) ?
    C50 C51 C53 C54 . . . . 65.9(7) ?
    C52 C51 C53 C54 . . . . -168.7(5) ?
    C51 C53 C54 C55 . . . . -60.1(8) ?
    C53 C54 C55 C58 . . . . -151.6(6) ?
    C53 C54 C55 C56 . . . . -24.1(8) ?
    C58 C55 C56 C57 . . . . -149.6(5) ?
    C54 C55 C56 C57 . . . . 82.4(6) ?
    C49 C50 C57 O7 . . . . -103.1(5) ?
    C51 C50 C57 O7 . . . . 104.2(7) ?
    O7 C50 C57 C56 . . . . -106.0(6) ?
    C49 C50 C57 C56 . . . . 150.9(5) ?
    C51 C50 C57 C56 . . . . -1.8(10) ?
    O7 C50 C57 C47 . . . . 104.4(5) ?
    C49 C50 C57 C47 . . . . 1.2(7) ?
    C51 C50 C57 C47 . . . . -151.4(6) ?
    C50 O7 C57 C56 . . . . 117.0(6) ?
    C50 O7 C57 C47 . . . . -102.0(6) ?
    C55 C56 C57 C50 . . . . -53.7(8) ?
    C55 C56 C57 O7 . . . . -126.6(5) ?
    C55 C56 C57 C47 . . . . 94.3(6) ?
    C46 C47 C57 C50 . . . . -137.3(6) ?
    C48 C47 C57 C50 . . . . -15.0(6) ?
    C46 C47 C57 O7 . . . . -71.7(7) ?
    C48 C47 C57 O7 . . . . 50.6(6) ?
    C46 C47 C57 C56 . . . . 70.1(7) ?
    C48 C47 C57 C56 . . . . -167.6(5) ?
    C56 C55 C58 O8 . . . . 52.7(7) ?
    C54 C55 C58 O8 . . . . -179.8(5) ?
    C56 C55 C58 C60 . . . . -63.3(7) ?
    C54 C55 C58 C60 . . . . 64.2(7) ?
    C56 C55 C58 C59 . . . . 171.4(5) ?
    C54 C55 C58 C59 . . . . -61.1(7) ?
loop_
    _geom_hbond_atom_site_label_D
    _geom_hbond_atom_site_label_H
    _geom_hbond_atom_site_label_A
    _geom_hbond_site_symmetry_A
    _geom_hbond_distance_DH
    _geom_hbond_distance_HA
    _geom_hbond_distance_DA
    _geom_hbond_angle_DHA
    O2 H2 O1 2_556 0.84 1.99 2.804(6) 162
    O4 H4 O5 1_545 0.84 2.00 2.792(7) 157
    O6 H6 O3 . 0.84 1.99 2.821(7) 171
    O8 H8 O7 2_757 0.84 2.00 2.795(7) 158
