# Supplementary material for: 2-[(3S,3aS,5R,8S,8aS)-3,8-Di­methyl­hexa­hydro-1H,4H-3a,8a-ep­oxy­azulen-5-yl]propan-2-ol
Source: Acta Crystallogr Sect E Struct Rep Online. 2014 Jun 14;70(Pt 7):o776–7. doi: 10.1107/S1600536814013543 (PMC4120619; doi:10.1107/S1600536814013543)
Supplement: Supplementary file 2 [file e-70-0o776-Isup2.hkl]

# 
# h,k,l, Fc-squared, Fo-squared, sigma(Fo-squared) and status flag 
# 
data_I
_shelx_title '  P21  5210 Friedel pairs' 
_shelx_refln_list_code          4 
_shelx_F_calc_maximum      150.23 
_exptl_crystal_F_000      1056.00 
_reflns_d_resolution_high  0.8006 
 
loop_ 
 _symmetry_equiv_pos_as_xyz 
 'x, y, z' 
 '-x, y+1/2, -z' 
 
_cell_length_a     7.4461 
_cell_length_b    11.0289 
_cell_length_c    33.7892 
_cell_angle_alpha  90.000 
_cell_angle_beta   90.579 
_cell_angle_gamma  90.000 
 
_shelx_F_squared_multiplier     1.000 
 
loop_ 
 _refln_index_h 
 _refln_index_k 
 _refln_index_l 
 _refln_F_squared_calc 
 _refln_F_squared_meas 
 _refln_F_squared_sigma 
 _refln_observed_status 
   1 -13   0       80.16      100.63      6.91 o 
   2 -13   0      162.72      172.33      7.57 o 
   0 -12   0     1092.12     1066.89     24.60 o 
   1 -12   0       87.34      105.06     14.82 o 
   2 -12   0       67.06       87.94      4.56 o 
   3 -12   0      312.45      309.58     39.88 o 
   1 -11   0       34.28       61.90     29.28 o 
   2 -11   0      443.14      530.61     28.16 o 
   3 -11   0      159.72      172.57     12.52 o 
   4 -11   0      476.01      499.98     23.73 o 
   0 -10   0      212.20      239.28     13.06 o 
   1 -10   0      325.78      349.29     10.74 o 
   2 -10   0       26.86       30.14      9.25 o 
   3 -10   0      462.04      485.69     32.84 o 
   4 -10   0       23.22       80.98     46.25 o 
   5 -10   0        3.70       90.07      6.55 o 
   6 -10   0      231.04      238.56     11.99 o 
   1  -9   0     1250.95     1292.60     21.08 o 
   2  -9   0      231.53      212.34      7.61 o 
   3  -9   0      207.66      199.84     15.55 o 
   4  -9   0       21.07       17.13      3.08 o 
   5  -9   0      149.77      210.58     51.96 o 
   6  -9   0       81.19       70.23      7.06 o 
   7  -9   0      113.71      124.66      7.51 o 
   0  -8   0      251.44      320.47     13.87 o 
   1  -8   0      304.17      304.05     15.06 o 
   2  -8   0     1307.56     1273.74     27.68 o 
   3  -8   0      289.45      289.76     11.26 o 
   4  -8   0      137.34      148.62      6.57 o 
   5  -8   0       31.04       25.50      3.85 o 
   6  -8   0      463.19      454.28      9.67 o 
   7  -8   0       21.44       46.48      3.93 o 
   3  -7   0      878.94      945.14     27.69 o 
   4  -7   0      799.84      798.30     32.61 o 
   5  -7   0      258.77      247.12     11.60 o 
   6  -7   0      120.81      104.56      7.38 o 
   7  -7   0       30.88       25.66      2.79 o 
   8  -7   0       67.87      114.78      7.24 o 
   4  -6   0      675.65      657.50     37.24 o 
   5  -6   0      901.87      806.01     14.56 o 
   6  -6   0       72.95      126.48      8.74 o 
   7  -6   0       24.34       39.83      3.95 o 
   8  -6   0       74.91      108.57      6.65 o 
   5  -5   0     1131.59     1083.30     23.50 o 
   6  -5   0      493.33      529.12     18.43 o 
   7  -5   0       68.39       88.20      5.95 o 
   8  -5   0        9.37       22.22      3.41 o 
   5  -4   0      433.46      385.66     22.48 o 
   6  -4   0       26.27       47.00      6.26 o 
   7  -4   0       78.35      119.12      5.93 o 
   8  -4   0      367.79      508.64     24.82 o 
   5  -3   0     1591.45     1397.66     25.12 o 
   6  -3   0       26.16      240.99     75.97 o 
   7  -3   0      100.82      135.06      6.19 o 
   8  -3   0      103.22      236.39     11.03 o 
   6  -2   0      426.95      460.28      9.76 o 
   7  -2   0       63.15      147.30     19.79 o 
   8  -2   0      139.06      150.45      9.13 o 
   2  -1   0     2238.22     2006.80     85.19 o 
   3  -1   0        8.79       14.62      1.32 o 
   4  -1   0     1074.57      712.90     15.73 o 
   6  -1   0      396.13      418.28      9.22 o 
   7  -1   0      167.60      202.61     13.19 o 
   8  -1   0       92.67      336.91     12.85 o 
   1   0   0        2.85        0.91      0.22 o 
   2   0   0      324.15      283.12     13.58 o 
   3   0   0      170.30      149.83      3.84 o 
   4   0   0       92.35      105.83      8.77 o 
   5   0   0       55.87       39.40      3.30 o 
   6   0   0      802.67      802.65     14.44 o 
   7   0   0       40.93       24.52      2.53 o 
   8   0   0       26.28       79.64      6.99 o 
   2   1   0     2237.17     1780.06    167.76 o 
   3   1   0        8.65       16.00      1.71 o 
   4   1   0     1073.61      956.30     56.11 o 
   5   1   0      113.13      109.96      6.99 o 
   6   1   0      394.81      350.48     15.23 o 
   7   1   0      167.81      200.04     14.82 o 
   8   1   0       92.84      293.15     50.55 o 
   2   2   0     2063.48     1877.72     90.26 o 
   3   2   0       30.30       11.12      1.06 o 
   4   2   0      128.21      179.29      6.53 o 
   5   2   0      235.04      159.64      7.19 o 
   6   2   0      426.54      431.80     13.73 o 
   7   2   0       64.10       92.28     11.55 o 
   8   2   0      140.24      155.48     11.87 o 
   1   3   0     6871.16     6675.85     39.09 o 
   2   3   0      133.09      129.99      4.58 o 
   3   3   0      335.58      327.74      8.20 o 
   4   3   0      120.38       99.53      3.96 o 
   5   3   0     1591.83     1432.26     19.66 o 
   6   3   0       26.21      175.14     36.82 o 
   7   3   0      100.17      129.78      8.31 o 
   8   3   0      103.72      193.26     12.71 o 
   0   4   0       96.15      112.49      3.59 o 
   1   4   0      194.98      215.10      2.43 o 
   2   4   0     3481.66     3690.25     26.81 o 
   3   4   0      172.31      155.79      6.14 o 
   4   4   0      776.98      752.48     49.77 o 
   5   4   0      433.78      443.23     22.81 o 
   6   4   0       26.00       65.53     12.26 o 
   7   4   0       78.10      108.60      7.47 o 
   8   4   0      367.12      502.62     19.27 o 
   1   5   0      244.59      214.70      4.10 o 
   2   5   0      490.87      553.81      9.06 o 
   3   5   0        8.63        6.71      1.97 o 
   4   5   0     1166.27     1243.23     31.63 o 
   5   5   0     1129.48      982.60     43.58 o 
   6   5   0      493.29      467.35     12.82 o 
   7   5   0       68.98       77.62      6.04 o 
   8   5   0        9.41       18.54      3.89 o 
   0   6   0     1226.18     1022.41     17.11 o 
   1   6   0       98.55      127.04      3.69 o 
   2   6   0       12.79       24.39      1.98 o 
   3   6   0       15.77       20.58      2.23 o 
   4   6   0      676.96      711.87     10.54 o 
   5   6   0      900.36      754.56     15.54 o 
   6   6   0       72.87      110.43      7.72 o 
   7   6   0       24.22       33.58      4.80 o 
   8   6   0       74.38      103.63      7.31 o 
   1   7   0      213.29      242.93      6.68 o 
   2   7   0       17.30       38.60      2.42 o 
   3   7   0      880.70      842.71     14.06 o 
   4   7   0      800.70      807.52     15.83 o 
   5   7   0      258.95      640.68    308.28 o 
   6   7   0      120.28       94.95      6.76 o 
   7   7   0       30.70       21.03      4.34 o 
   8   7   0       67.96      101.41      5.79 o 
   0   8   0      249.15      302.14     13.99 o 
   1   8   0      304.33      280.04      7.51 o 
   2   8   0     1304.52     1100.76     34.83 o 
   3   8   0      290.00      255.93      5.67 o 
   4   8   0      136.63      133.56      6.82 o 
   5   8   0       30.80       26.85      3.33 o 
   6   8   0      460.70      394.41     20.25 o 
   7   8   0       21.62       35.62      4.81 o 
   1   9   0     1250.85     1170.98     20.04 o 
   2   9   0      233.34      180.64      9.74 o 
   3   9   0      206.65      204.94     10.50 o 
   4   9   0       20.68       53.25     34.09 o 
   5   9   0      148.96      136.31      9.70 o 
   6   9   0       80.57       59.28      6.49 o 
   7   9   0      113.98      110.96      6.00 o 
   1  10   0      325.91      243.04     10.40 o 
   2  10   0       26.85       84.17      6.98 o 
   3  10   0      462.52      382.17     13.66 o 
   5  10   0        3.77        1.32      2.22 o 
   6  10   0      232.10      201.75      9.46 o 
   5  11   0       34.06       41.69      4.64 o 
   4  12   0      263.44      312.79      8.60 o 
   1  13   0       80.59       73.94      5.53 o 
   2  13   0      161.83      152.13      7.09 o 
  -2 -13   1       21.95       67.42      5.25 o 
  -1 -13   1       66.47      147.48     29.94 o 
   0 -13   1       79.82       94.38      4.25 o 
   1 -13   1       85.69      156.99     43.28 o 
   2 -13   1       51.46       47.95      4.39 o 
  -3 -12   1       74.46      109.19      4.86 o 
  -2 -12   1       70.49      106.94      5.97 o 
  -1 -12   1       47.64      133.84      6.25 o 
   0 -12   1      186.64      519.14     12.87 o 
   1 -12   1      174.31      157.21      6.56 o 
   2 -12   1      122.53      145.48      8.94 o 
   3 -12   1       34.29      101.44      6.61 o 
  -4 -11   1       60.01      279.05     35.45 o 
  -3 -11   1       80.78      201.30     11.36 o 
  -2 -11   1      337.92      338.67     43.48 o 
  -1 -11   1      480.65      445.15     12.27 o 
   0 -11   1      897.84      830.83     17.08 o 
   1 -11   1      373.22      377.17     11.80 o 
   2 -11   1      229.50      348.12     34.70 o 
   3 -11   1      224.18      224.07      7.84 o 
   4 -11   1      142.69      279.99      7.98 o 
   5 -11   1      109.67      120.83      6.01 o 
  -6 -10   1      122.03      182.57     10.53 o 
  -5 -10   1      101.15       86.24      6.30 o 
  -4 -10   1      102.12      128.84     13.11 o 
  -3 -10   1      118.78       90.11     19.72 o 
  -2 -10   1       71.10      120.99      8.25 o 
  -1 -10   1       19.30       13.99      2.93 o 
   0 -10   1       94.65       89.62      4.30 o 
   1 -10   1       10.98       16.83      2.99 o 
   2 -10   1      247.73      172.34      8.58 o 
   3 -10   1       66.93      242.19     57.10 o 
   4 -10   1      212.75      164.17     13.74 o 
   5 -10   1       41.14       73.42      5.86 o 
   6 -10   1      155.97      180.68     10.42 o 
  -7  -9   1       93.93      120.08      7.39 o 
  -6  -9   1       61.33       51.20      7.24 o 
  -5  -9   1      126.43       74.56      5.52 o 
  -4  -9   1      122.63      133.90      5.65 o 
  -3  -9   1       97.94      197.28      8.49 o 
  -2  -9   1      141.01      203.95     11.81 o 
  -1  -9   1      425.51      660.38     18.69 o 
   0  -9   1      727.27      760.57     13.61 o 
   1  -9   1     1269.55      873.76     21.29 o 
   2  -9   1      323.65      254.94     10.43 o 
   3  -9   1      260.33      229.32     36.27 o 
   4  -9   1       98.38      143.29      6.83 o 
   5  -9   1      211.86      268.87      9.35 o 
   6  -9   1       87.01       93.55      4.42 o 
   7  -9   1       57.31       68.68      5.59 o 
  -7  -8   1      141.95      190.54     21.71 o 
  -6  -8   1       89.27       73.94      5.63 o 
  -5  -8   1       23.75       29.53      4.01 o 
  -4  -8   1      190.12      343.14     96.59 o 
  -3  -8   1      377.17      377.63    155.98 o 
  -2  -8   1      133.79      172.16     11.99 o 
  -1  -8   1      100.31       96.18      8.72 o 
   0  -8   1       97.78      113.29      8.31 o 
   1  -8   1       97.51       98.48      4.60 o 
   2  -8   1      227.41      192.44     11.22 o 
   3  -8   1      788.33      635.41     15.42 o 
   4  -8   1      668.98      710.25     18.48 o 
   5  -8   1       22.47       37.83      4.43 o 
   6  -8   1      142.99      230.44     58.66 o 
   7  -8   1       75.57       82.11      5.04 o 
  -8  -7   1      101.42      119.28      7.40 o 
  -7  -7   1       28.95       25.46      2.81 o 
  -6  -7   1      142.41      223.75     10.67 o 
  -5  -7   1     1116.95     1285.26     26.06 o 
  -4  -7   1      414.01      383.94     13.61 o 
  -3  -7   1      341.30      315.70     56.81 o 
   3  -7   1      411.12      373.28     10.28 o 
   4  -7   1      452.50      398.57     28.18 o 
   5  -7   1      347.28       98.85     19.30 o 
   6  -7   1       73.01       54.83      5.45 o 
   7  -7   1       79.42       98.27      6.67 o 
  -8  -6   1       36.52       68.06      7.14 o 
  -7  -6   1       93.79       59.77      4.70 o 
  -6  -6   1      469.93      597.30     30.09 o 
  -5  -6   1      217.91      212.02     10.83 o 
  -4  -6   1      810.00      554.63     40.85 o 
   4  -6   1     1325.51     1266.94     51.37 o 
   5  -6   1      556.22      526.02     16.77 o 
   6  -6   1      231.65      213.74     10.97 o 
   7  -6   1      213.60      365.43     13.75 o 
   8  -6   1       92.08      104.09      5.65 o 
  -8  -5   1       55.65       32.30      3.82 o 
  -7  -5   1       55.62       52.22      4.81 o 
  -6  -5   1      307.77      248.90     12.18 o 
  -5  -5   1      225.96      119.24      8.20 o 
   5  -5   1      389.95      360.58     13.63 o 
   6  -5   1      593.54      797.40     25.62 o 
   7  -5   1      143.91      226.58      9.69 o 
   8  -5   1      151.64      355.79     11.71 o 
  -8  -4   1      129.80      365.00     23.14 o 
  -7  -4   1       79.25       92.48      5.09 o 
  -6  -4   1      117.44      117.40      8.51 o 
  -5  -4   1     1009.22     1193.55     23.95 o 
   5  -4   1      331.28      101.64     12.82 o 
   6  -4   1      213.33      376.28     66.64 o 
   7  -4   1      159.82      277.86     12.55 o 
   8  -4   1      146.47      199.69      9.62 o 
  -8  -3   1      204.29      294.32     12.55 o 
  -7  -3   1       74.89       90.21      6.15 o 
  -6  -3   1      583.47      721.24     17.05 o 
  -5  -3   1      297.26      165.03      8.95 o 
   5  -3   1      544.92      586.00     20.30 o 
   6  -3   1      269.45      214.85      9.45 o 
   7  -3   1      212.41      345.05      9.84 o 
   8  -3   1      116.75      133.81      8.33 o 
  -8  -2   1       62.76      116.68     11.90 o 
  -7  -2   1      333.24      344.06     11.43 o 
  -6  -2   1       53.10       14.81      4.35 o 
  -3  -2   1      220.68      196.29      9.63 o 
  -2  -2   1      854.77      780.09     15.63 o 
  -1  -2   1     1506.53     1537.33     17.53 o 
   6  -2   1      162.06      185.10      5.66 o 
   7  -2   1      314.38      448.20     21.56 o 
   8  -2   1       71.95      254.91     11.84 o 
  -7  -1   1       50.69      136.89      9.69 o 
  -6  -1   1      151.93      197.06     62.88 o 
  -4  -1   1      507.44      422.74     25.48 o 
  -3  -1   1      121.23      199.84     29.92 o 
  -2  -1   1      203.02      190.58      3.57 o 
  -1  -1   1     1320.44     1050.02     12.51 o 
   1  -1   1     1353.05     1117.25      5.95 o 
   2  -1   1      203.46      202.10      6.30 o 
   3  -1   1      193.94      219.09      4.83 o 
   4  -1   1      204.96      239.27    106.90 o 
   6  -1   1      514.27      673.53     11.02 o 
   7  -1   1       51.48       34.56      3.51 o 
   8  -1   1       58.56      216.98     10.40 o 
  -7   0   1       29.59        6.82      2.06 o 
  -6   0   1      194.64      426.37     51.57 o 
  -5   0   1      101.26       77.92      6.66 o 
  -4   0   1       87.82       57.72      7.45 o 
  -3   0   1      640.41      426.82     38.09 o 
  -2   0   1       14.43       23.41      1.02 o 
  -1   0   1      662.89     1031.24     48.11 o 
   1   0   1     2229.32     1646.38      7.39 o 
   2   0   1       52.60       41.72      1.63 o 
   3   0   1     1378.22     1178.72     59.16 o 
   4   0   1      172.62      195.01      5.71 o 
   5   0   1       94.23       22.93      2.66 o 
   6   0   1      195.16      232.61      7.20 o 
   7   0   1       96.45      154.99      8.11 o 
   8   0   1       42.57      201.48     10.69 o 
  -8   1   1      166.80      404.59     19.35 o 
  -7   1   1       51.43      122.32     13.63 o 
  -6   1   1      151.89      145.54     37.16 o 
  -5   1   1       91.56       18.67     18.37 o 
  -4   1   1      506.82      482.60     10.97 o 
  -3   1   1      122.19      176.69      4.08 o 
  -2   1   1      202.85      188.57      5.18 o 
  -1   1   1     1318.09     1137.06      8.93 o 
   0   1   1       50.96       50.53      3.89 o 
   1   1   1     1351.44     1147.13     17.80 o 
   2   1   1      206.54      198.56      9.75 o 
   3   1   1      194.79      210.33      9.97 o 
   4   1   1      206.88      301.14     52.47 o 
   5   1   1      311.30      315.43     17.30 o 
   6   1   1      514.81      642.08     10.10 o 
   7   1   1       50.56       34.81      3.92 o 
   8   1   1       59.36      169.48     94.07 o 
  -8   2   1       62.79       88.26      9.16 o 
  -7   2   1      333.37      303.08      7.75 o 
  -6   2   1       53.33      145.22     38.57 o 
  -5   2   1      488.90      419.51     10.05 o 
  -4   2   1      274.56      321.72      8.75 o 
  -3   2   1      219.32      166.23      4.37 o 
  -2   2   1      855.90      675.08     76.20 o 
  -1   2   1     1509.24     1194.72    106.41 o 
   0   2   1       20.52       24.37      0.82 o 
   1   2   1      939.03      995.01     37.32 o 
   2   2   1      294.90      469.67     68.42 o 
   3   2   1       71.54      122.20      6.44 o 
   4   2   1      260.63      287.42     20.51 o 
   5   2   1      245.03      151.84     34.07 o 
   6   2   1      160.63      170.32      6.58 o 
   7   2   1      313.83      419.65     21.75 o 
   8   2   1       71.06      220.80     14.09 o 
  -8   3   1      203.08      270.27     14.87 o 
  -7   3   1       74.60       70.66      5.20 o 
  -6   3   1      584.37      538.68     31.30 o 
  -5   3   1      294.11      231.08     28.18 o 
  -4   3   1      107.18      149.28      5.68 o 
  -3   3   1      543.93      437.92      6.98 o 
  -2   3   1      414.40      345.12      8.28 o 
  -1   3   1       78.32       61.21      2.78 o 
   0   3   1      452.79      418.13      4.49 o 
   1   3   1       46.16       47.85      2.58 o 
   2   3   1      175.21      248.98     25.06 o 
   3   3   1      213.11      287.70     57.67 o 
   4   3   1      155.52      141.42     13.14 o 
   5   3   1      549.74      530.91     23.20 o 
   6   3   1      270.99      305.16     33.44 o 
   7   3   1      211.46      333.32     10.70 o 
   8   3   1      116.60      129.61     10.39 o 
  -8   4   1      129.86      276.78     14.42 o 
  -7   4   1       78.72       71.79      5.01 o 
  -6   4   1      117.13      116.85      4.18 o 
  -5   4   1     1009.59      963.30     44.99 o 
  -4   4   1      670.69      515.81     12.80 o 
  -3   4   1      219.51      191.96      6.78 o 
  -2   4   1      798.35      797.14     14.79 o 
  -1   4   1      549.34      431.91     17.31 o 
   0   4   1       25.77       20.47      1.24 o 
   1   4   1      157.72      247.89     14.80 o 
   2   4   1      772.12      811.55     12.78 o 
   3   4   1       91.44      154.99      6.10 o 
   4   4   1      239.63      324.47      9.67 o 
   5   4   1      331.56      273.76     65.79 o 
   6   4   1      213.46      358.60     72.36 o 
   7   4   1      160.50      238.70     11.01 o 
   8   4   1      147.18      198.89     12.15 o 
  -8   5   1       55.69       29.53      4.76 o 
  -7   5   1       56.45       41.96      4.73 o 
  -6   5   1      306.51      204.19     10.48 o 
  -5   5   1      225.34      307.27     54.78 o 
  -4   5   1      473.78      578.73     10.44 o 
  -3   5   1      322.66      466.22      9.16 o 
  -2   5   1       87.65       97.02      3.21 o 
  -1   5   1      242.35      292.07      4.84 o 
   0   5   1     1186.11     1220.16     11.46 o 
   1   5   1      327.60      332.26      5.07 o 
   2   5   1      118.11      104.17      4.01 o 
   3   5   1      493.15      505.28     13.38 o 
   4   5   1      672.82      636.53     11.99 o 
   5   5   1      392.21      399.10     28.19 o 
   6   5   1      595.65      721.19     19.55 o 
   7   5   1      142.39      203.53      9.71 o 
   8   5   1      151.85      280.30     13.31 o 
  -8   6   1       35.93       50.20      5.31 o 
  -7   6   1       93.93       53.09      5.00 o 
  -6   6   1      473.43      466.20     37.30 o 
  -5   6   1      217.39      589.47    300.37 o 
  -4   6   1      806.48      899.48     12.70 o 
  -3   6   1       87.79      101.11      4.69 o 
  -2   6   1       67.25      104.09      5.70 o 
  -1   6   1      245.82      203.15      6.82 o 
   0   6   1      430.31      440.24      6.62 o 
   1   6   1      122.89      157.44      6.38 o 
   2   6   1      192.59      130.92      5.04 o 
   3   6   1      110.96      105.75      4.77 o 
   4   6   1     1328.17     1100.72     16.41 o 
   5   6   1      555.97      669.64    126.02 o 
   6   6   1      230.52      192.72     10.03 o 
   7   6   1      216.45      288.26     18.01 o 
   8   6   1       92.78       93.51      6.92 o 
  -8   7   1      100.42      103.80      5.85 o 
  -7   7   1       28.44       19.56      4.89 o 
  -6   7   1      143.05      204.28     13.58 o 
  -5   7   1     1117.05      863.15    222.88 o 
  -4   7   1      413.27      397.41      8.80 o 
  -3   7   1      341.69      303.31      9.45 o 
  -2   7   1      187.14      159.66      4.99 o 
  -1   7   1       37.36       67.57      5.19 o 
   0   7   1       48.96       53.43      3.01 o 
   1   7   1       97.25       86.78      4.92 o 
   2   7   1      107.17      138.47      4.45 o 
   3   7   1      413.93      340.89      9.16 o 
   4   7   1      450.59      400.80      9.60 o 
   5   7   1      348.52      410.96    240.05 o 
   6   7   1       71.95       47.00      4.89 o 
   7   7   1       80.79       86.07      8.57 o 
  -7   8   1      140.24      183.77      9.91 o 
  -6   8   1       90.08       66.11      9.04 o 
  -5   8   1       23.75       32.80      6.40 o 
  -4   8   1      189.57      237.04    151.55 o 
  -3   8   1      379.43      403.36     11.01 o 
  -2   8   1      135.41      138.30      6.99 o 
  -1   8   1      102.04       86.20      4.13 o 
   0   8   1       97.36      100.59      5.76 o 
   1   8   1       98.53       83.25      3.50 o 
   2   8   1      227.18      167.50      6.23 o 
   3   8   1      782.00      539.26     13.73 o 
   4   8   1      671.31      532.85    118.47 o 
   5   8   1       22.67       45.72      9.99 o 
   6   8   1      143.89      138.40     10.34 o 
   7   8   1       76.09       64.78      9.40 o 
  -7   9   1       94.32      100.84      5.72 o 
  -6   9   1       62.84       43.68      5.63 o 
  -5   9   1      125.15      217.96     10.23 o 
  -4   9   1      120.78      110.67      7.96 o 
  -3   9   1       97.97      252.17     12.01 o 
  -2   9   1      140.58      196.22     10.18 o 
  -1   9   1      425.15      599.44     14.33 o 
   0   9   1      726.86      660.95     15.20 o 
   1   9   1     1270.25      768.95     16.24 o 
   2   9   1      324.85      236.33     11.05 o 
   3   9   1      260.20      177.83      9.76 o 
   4   9   1       98.31       92.01     19.27 o 
   5   9   1      212.68      243.11     13.35 o 
   6   9   1       85.76       76.06      4.93 o 
   7   9   1       57.14       59.08      4.40 o 
  -6  10   1      122.19      150.31      8.19 o 
  -5  10   1      100.73      107.69      8.99 o 
  -4  10   1      103.09       88.51      6.71 o 
  -3  10   1      118.75      438.56     14.98 o 
  -2  10   1       70.83      155.94      9.51 o 
  -1  10   1       19.38      207.82     10.50 o 
   2  10   1      248.88      189.57     10.08 o 
   3  10   1       66.23      181.59    118.08 o 
   4  10   1      211.84      183.87     11.27 o 
   5  10   1       40.97       26.55      4.94 o 
   6  10   1      153.80      147.75      8.08 o 
  -5  11   1       76.42       68.17      5.83 o 
  -4  11   1       60.78      281.96     11.90 o 
   5  11   1      108.58      106.01      7.17 o 
  -4  12   1       67.24      209.83      7.21 o 
  -3  12   1       72.81      139.29      9.92 o 
   4  12   1       81.33      212.25      7.19 o 
  -2  13   1       21.66       88.36      6.21 o 
  -1  13   1       67.63      133.24      7.23 o 
   0  13   1       79.84       76.09      3.53 o 
   2  13   1       51.74       85.16      5.50 o 
  -2 -13   2       46.00       35.98      3.63 o 
  -1 -13   2      249.20      307.71      7.01 o 
   0 -13   2       18.39       47.36     17.18 o 
   1 -13   2      404.45      343.89     16.49 o 
   2 -13   2       27.14       34.84      3.85 o 
  -3 -12   2        6.84       43.80      5.45 o 
  -2 -12   2      201.16      207.43     28.01 o 
  -1 -12   2       32.79       76.51     26.75 o 
   0 -12   2      232.94      226.91     24.90 o 
   1 -12   2       90.31      148.33     25.92 o 
   2 -12   2      230.40      211.68     20.30 o 
   3 -12   2        7.51       41.01     13.22 o 
   4 -12   2      137.35      155.88      6.41 o 
  -4 -11   2       87.09      135.75      5.43 o 
  -3 -11   2       62.00      207.80     12.38 o 
  -2 -11   2      177.10      266.07     37.55 o 
  -1 -11   2      247.56      281.08      8.35 o 
   0 -11   2      237.11      239.46      9.34 o 
   1 -11   2      138.23      280.99     34.14 o 
   2 -11   2      160.31      214.26     38.67 o 
   3 -11   2      197.16      220.21      7.78 o 
   4 -11   2       56.39      154.86      5.77 o 
   5 -11   2       27.88       97.13      5.50 o 
  -6 -10   2      123.29      171.21     10.14 o 
  -5 -10   2       31.04       58.06      5.57 o 
  -4 -10   2       33.62       53.44     23.40 o 
  -3 -10   2      308.18      298.27      8.86 o 
  -2 -10   2      172.04      206.96      7.19 o 
  -1 -10   2      290.23      276.85     10.06 o 
   0 -10   2      174.43      195.42      7.99 o 
   1 -10   2      149.38      256.83      8.24 o 
   2 -10   2      271.26      243.87     11.49 o 
   3 -10   2      234.88      274.01     10.33 o 
   4 -10   2       39.31       69.43     23.58 o 
   5 -10   2       23.27       44.51     17.92 o 
   6 -10   2       87.97       66.62      6.39 o 
  -7  -9   2       12.50       18.75      3.23 o 
  -6  -9   2       27.62       15.42      5.36 o 
  -5  -9   2      140.63      237.91     63.96 o 
  -4  -9   2      110.86      137.28      5.72 o 
  -3  -9   2      250.10      198.57      7.26 o 
  -2  -9   2      566.40      454.73     40.31 o 
  -1  -9   2      802.17      867.81     15.26 o 
   0  -9   2      222.61      205.02      6.17 o 
   1  -9   2     1036.46      926.92     17.85 o 
   2  -9   2      201.25      347.69     26.10 o 
   3  -9   2       72.15      129.23      7.53 o 
   4  -9   2       60.37       99.60     15.53 o 
   5  -9   2       60.15      177.30    113.82 o 
   6  -9   2       90.81      145.48      8.01 o 
  -7  -8   2       87.11      107.82     11.33 o 
  -6  -8   2      123.91       97.13      6.38 o 
  -5  -8   2      106.99      105.47     10.05 o 
  -4  -8   2      320.96      379.11     70.27 o 
  -3  -8   2      683.16      592.83     71.14 o 
  -2  -8   2      138.79      214.15     13.60 o 
  -1  -8   2      496.48      520.27     29.96 o 
   0  -8   2      295.84      324.66     14.10 o 
   1  -8   2      434.09      518.04     18.04 o 
   2  -8   2      260.14      266.64     10.05 o 
   3  -8   2      246.52      443.90     12.81 o 
   4  -8   2      453.68      439.65     12.86 o 
   5  -8   2       42.47       75.43     39.59 o 
   6  -8   2      113.25      259.39    104.46 o 
   7  -8   2       27.32        7.05      1.95 o 
  -8  -7   2       90.52      151.32      8.28 o 
  -7  -7   2       41.02       69.77      4.45 o 
  -6  -7   2       45.93       52.10      5.36 o 
  -5  -7   2      212.83      137.82      8.80 o 
  -4  -7   2      972.89      985.84     21.61 o 
  -3  -7   2      258.84      191.90     12.43 o 
   3  -7   2      317.66      262.27      7.40 o 
   4  -7   2      666.33      500.60     58.15 o 
   5  -7   2      471.16      470.00     12.22 o 
   6  -7   2       88.94      124.04      6.68 o 
   7  -7   2       21.21       34.24      4.12 o 
  -8  -6   2       22.15       66.03      7.05 o 
  -7  -6   2      441.11      580.81     15.18 o 
  -6  -6   2      119.31      113.26      8.22 o 
  -5  -6   2     1005.81     1139.90     24.54 o 
  -4  -6   2      212.22      188.97      9.14 o 
   4  -6   2       77.09       29.19      7.08 o 
   5  -6   2      584.86      407.43     14.75 o 
   6  -6   2      200.64      227.07      7.50 o 
   7  -6   2      185.08      183.60     18.11 o 
   8  -6   2       20.36       23.09      2.88 o 
  -8  -5   2      249.29      391.73     22.38 o 
  -7  -5   2      129.30      192.55     10.85 o 
  -6  -5   2      107.65       84.05      7.37 o 
  -5  -5   2      889.73      960.39     22.24 o 
   5  -5   2      429.84      285.31     12.13 o 
   6  -5   2      232.70      354.88     12.07 o 
   7  -5   2       72.32      138.81     11.17 o 
   8  -5   2       89.17      137.91      7.41 o 
  -8  -4   2       30.22      135.92      9.03 o 
  -7  -4   2      268.51      352.44     14.18 o 
  -6  -4   2      731.35      783.32     53.38 o 
  -5  -4   2      334.48      211.02     10.33 o 
   5  -4   2      704.96      736.57     18.82 o 
   6  -4   2      512.23      485.41     17.53 o 
   7  -4   2       87.43       60.98     13.15 o 
   8  -4   2       10.22       39.79      4.71 o 
  -8  -3   2       24.65       94.03      7.09 o 
  -7  -3   2      336.85      617.45     16.16 o 
  -6  -3   2      616.15      618.36     11.36 o 
  -5  -3   2      209.22      214.73      9.94 o 
   5  -3   2      123.37       79.23      6.24 o 
   6  -3   2      556.36      615.55     15.63 o 
   7  -3   2       92.57       22.47      4.21 o 
   8  -3   2       14.88       43.63      5.09 o 
  -8  -2   2      240.03      270.77     44.55 o 
  -7  -2   2      213.49      318.52     11.99 o 
  -6  -2   2      110.11      161.74      9.47 o 
  -3  -2   2      613.94      834.44     20.46 o 
  -2  -2   2      736.31     1133.31     18.15 o 
  -1  -2   2     3650.47     3958.17     27.18 o 
   6  -2   2      149.42      187.78      8.01 o 
   7  -2   2      267.60      382.27     10.40 o 
   8  -2   2      277.22      298.43      9.88 o 
  -8  -1   2       74.36      101.03     10.24 o 
  -7  -1   2       99.75       65.15      6.75 o 
  -6  -1   2      312.49      450.14     19.25 o 
  -4  -1   2     1130.98     1016.73     24.90 o 
  -3  -1   2     1704.54     1508.76    275.59 o 
  -2  -1   2     1154.30     1134.81     93.25 o 
  -1  -1   2     2951.77     2846.47     19.08 o 
   0  -1   2       23.83       30.13      1.13 o 
   2  -1   2     1183.31     1136.86     65.78 o 
   3  -1   2     1431.23     1566.66     62.25 o 
   4  -1   2      658.22      385.03     22.98 o 
   5  -1   2       25.33        8.75      2.23 o 
   6  -1   2      185.61      122.29      5.36 o 
   7  -1   2      280.37      427.81     11.00 o 
   8  -1   2      126.96      134.52      7.83 o 
  -8   0   2       92.97      112.46      9.98 o 
  -7   0   2       40.11       73.05      8.48 o 
  -6   0   2       21.06       86.02     20.12 o 
  -5   0   2      409.36      301.06     10.60 o 
  -4   0   2      724.25      712.58      9.24 o 
  -3   0   2     1187.02      869.20      5.78 o 
  -2   0   2     3612.94     3596.70     10.96 o 
  -1   0   2     7924.00     6817.77    392.59 o 
   0   0   2        0.75        2.69      0.33 o 
   1   0   2     6721.83     6904.99    183.10 o 
   2   0   2     3842.72     3433.62    318.11 o 
   3   0   2      497.62      353.92      6.75 o 
   4   0   2      319.87      171.03     41.78 o 
   5   0   2      313.38      246.46     20.97 o 
   6   0   2       41.46       60.80      3.55 o 
   7   0   2      116.16      119.05      6.81 o 
   8   0   2      159.37      213.01      9.79 o 
  -8   1   2       73.54       61.27      7.80 o 
  -7   1   2       99.31       57.90      4.77 o 
  -6   1   2      315.66      422.56     18.04 o 
  -5   1   2       68.46       62.34      3.58 o 
  -4   1   2     1128.94     1083.70     13.81 o 
  -3   1   2     1706.51     1762.27     13.10 o 
  -2   1   2     1150.39     1076.15     12.44 o 
  -1   1   2     2984.06     1891.81    372.34 o 
   0   1   2       23.53       27.78      0.83 o 
   1   1   2     2391.90     2439.30     55.43 o 
   2   1   2     1186.90     1104.62     31.46 o 
   3   1   2     1427.58     1471.01     77.06 o 
   4   1   2      659.24      755.72    144.78 o 
   5   1   2       25.65       10.58      1.98 o 
   6   1   2      183.85      118.51      4.48 o 
   7   1   2      281.49      417.76     13.59 o 
   8   1   2      127.86      161.47     43.16 o 
  -8   2   2      241.95      318.60     16.75 o 
  -7   2   2      215.29      298.40     26.10 o 
  -6   2   2      109.60      149.84      9.93 o 
  -5   2   2      578.74      574.25     65.38 o 
  -4   2   2       48.79       29.92      3.69 o 
  -3   2   2      615.36      697.95     21.48 o 
  -2   2   2      737.03      923.93     19.96 o 
  -1   2   2     3649.60     3252.60     19.69 o 
   0   2   2    20259.44    19020.26     36.52 o 
   1   2   2     3339.18     3404.80     14.33 o 
   2   2   2     1029.09     1008.21     91.06 o 
   3   2   2      737.50      738.70     45.17 o 
   4   2   2       36.87       37.16      6.98 o 
   5   2   2      165.27       63.84     54.61 o 
   6   2   2      148.91      173.22     12.86 o 
   7   2   2      265.79      383.62      9.94 o 
   8   2   2      275.77      301.13     42.61 o 
  -8   3   2       25.37       67.62      7.71 o 
  -7   3   2      334.88      536.24     13.09 o 
  -6   3   2      615.02      548.09     13.04 o 
  -5   3   2      207.06      211.07      5.16 o 
  -4   3   2      284.63      242.29     13.07 o 
  -3   3   2      399.71      578.00     10.34 o 
  -2   3   2      606.76      571.19     21.23 o 
  -1   3   2      786.08      802.25     11.85 o 
   0   3   2      904.05      872.27      6.97 o 
   1   3   2      804.41      855.57      5.88 o 
   2   3   2      339.14      497.05      8.99 o 
   3   3   2      588.79      640.56     11.53 o 
   4   3   2      246.98      231.17     14.27 o 
   5   3   2      125.50       80.74      4.50 o 
   6   3   2      558.81      543.55     17.73 o 
   7   3   2       93.41       13.00      3.30 o 
   8   3   2       14.60       29.67      5.49 o 
  -8   4   2       29.83      100.31      8.78 o 
  -7   4   2      267.82      323.99     10.35 o 
  -6   4   2      730.49      692.42     38.82 o 
  -5   4   2      334.20      300.60     35.40 o 
  -4   4   2      258.61      343.11     10.35 o 
  -3   4   2      280.51      278.67     11.84 o 
  -2   4   2      684.61      661.12     14.41 o 
  -1   4   2     1552.63     1632.16      9.86 o 
   0   4   2     1830.90     1736.53     23.07 o 
   1   4   2     1579.93     1620.09     17.03 o 
   2   4   2      697.40      669.57     12.60 o 
   3   4   2      267.89      281.74      8.41 o 
   4   4   2      563.77      454.68     25.27 o 
   5   4   2      707.18      652.05     29.94 o 
   6   4   2      512.07      453.73     15.76 o 
   7   4   2       87.30       67.97      7.26 o 
   8   4   2       10.34       20.86      4.79 o 
  -8   5   2      248.51      357.24     14.94 o 
  -7   5   2      129.25      167.16      8.69 o 
  -6   5   2      106.06       61.72      6.11 o 
  -5   5   2      891.24      776.19     12.15 o 
  -4   5   2      570.00      493.53     10.54 o 
  -3   5   2      769.05      875.35     21.84 o 
  -2   5   2     1910.69     2201.27     46.18 o 
  -1   5   2      347.55      342.43      9.83 o 
   0   5   2     2987.84     2932.55     29.61 o 
   1   5   2      476.45      396.28      4.96 o 
   2   5   2     2041.18     2133.70     55.42 o 
   3   5   2     1090.43     1011.64     32.12 o 
   4   5   2      179.08      300.00     27.02 o 
   5   5   2      426.95      429.37     46.00 o 
   6   5   2      234.44      322.36     10.04 o 
   7   5   2       72.82      100.22      7.09 o 
   8   5   2       89.82      111.82      8.51 o 
  -8   6   2       21.60       51.14      5.33 o 
  -7   6   2      436.05      494.49     31.79 o 
  -6   6   2      120.37      117.05      5.84 o 
  -5   6   2     1005.14      920.31    111.65 o 
  -4   6   2      211.12      150.61      4.67 o 
  -3   6   2       47.01       54.23      2.92 o 
  -2   6   2      141.82      175.35      5.48 o 
  -1   6   2       36.69       24.25      2.06 o 
   0   6   2      908.88      933.98     10.89 o 
   1   6   2       22.39       23.41      1.87 o 
   2   6   2      294.09      195.63      6.71 o 
   3   6   2       85.05       72.25      3.98 o 
   4   6   2       77.78      112.64      6.54 o 
   5   6   2      586.00      583.96    164.43 o 
   6   6   2      198.02      201.16     10.29 o 
   7   6   2      186.78      117.00      8.69 o 
   8   6   2       20.86       21.78      3.54 o 
  -7   7   2       40.19       55.11      7.22 o 
  -6   7   2       45.31       40.12      4.34 o 
  -5   7   2      212.40      397.92    214.45 o 
  -4   7   2      974.23      871.67     15.15 o 
  -3   7   2      258.90      228.68      5.28 o 
  -2   7   2      671.57      656.63     11.33 o 
  -1   7   2       44.99       38.86      2.70 o 
   0   7   2       79.24       68.11      3.41 o 
   1   7   2       27.73       32.34      2.54 o 
   2   7   2      711.38      688.54     13.62 o 
   3   7   2      314.65      235.29      7.00 o 
   4   7   2      665.53      713.39     15.01 o 
   5   7   2      471.89      409.77     23.50 o 
   6   7   2       87.71      106.31      7.21 o 
   7   7   2       21.62       27.08      3.16 o 
  -7   8   2       86.73      103.22      7.49 o 
  -6   8   2      123.62       90.27      9.07 o 
  -5   8   2      108.54       90.14     11.99 o 
  -4   8   2      323.05      466.87     15.71 o 
  -3   8   2      688.66      518.16     20.46 o 
  -2   8   2      140.33      175.93      9.33 o 
  -1   8   2      490.71      466.56     12.13 o 
   0   8   2      295.61      304.22     10.00 o 
   1   8   2      438.26      463.32      9.86 o 
   2   8   2      257.65      244.41     13.32 o 
   3   8   2      243.52      357.91     12.93 o 
   4   8   2      450.18      484.57     55.34 o 
   5   8   2       41.63       16.05      4.47 o 
   6   8   2      114.00       93.74      7.57 o 
   7   8   2       27.56        5.15      1.45 o 
  -7   9   2       12.10       15.14      2.43 o 
  -6   9   2       27.55       13.51      3.61 o 
  -5   9   2      141.15      252.21     10.75 o 
  -4   9   2      110.67      123.18      8.30 o 
  -3   9   2      252.11      288.77     12.95 o 
  -2   9   2      569.54      393.42     14.17 o 
  -1   9   2      799.40      762.84     12.23 o 
   0   9   2      222.60      177.68      7.93 o 
   1   9   2     1037.53      854.84     17.24 o 
   2   9   2      199.62      302.94     12.53 o 
   3   9   2       71.45      162.62     10.16 o 
   4   9   2       61.36       63.53     31.26 o 
   5   9   2       60.50       22.93      4.69 o 
   6   9   2       90.90      113.67      9.59 o 
   7   9   2       44.41       65.69      4.55 o 
  -6  10   2      124.01      148.88      8.04 o 
  -5  10   2       31.43       25.00      4.58 o 
  -4  10   2       33.92      137.99      8.35 o 
  -3  10   2      308.14      257.79     11.23 o 
  -2  10   2      172.91      203.00     10.29 o 
  -1  10   2      289.26      257.05     10.62 o 
   3  10   2      234.51      196.50     13.44 o 
   4  10   2       39.81       37.57      5.41 o 
   5  10   2       22.89       19.70      2.64 o 
   6  10   2       88.21       49.51      4.78 o 
  -5  11   2       33.45       26.35      3.76 o 
  -4  11   2       88.04      153.92      8.64 o 
   5  11   2       28.70       20.31      3.34 o 
  -4  12   2       86.27      144.86      5.90 o 
  -3  12   2        6.52       46.11      5.33 o 
   1  12   2       91.21      153.06      8.87 o 
   4  12   2      138.23      173.90      6.42 o 
  -2  13   2       46.33       34.38      3.63 o 
  -1  13   2      250.57      278.97     10.20 o 
   0  13   2       18.05       33.21      3.82 o 
   2  13   2       26.92       52.67      4.50 o 
  -2 -13   3       25.56       33.43      3.67 o 
  -1 -13   3      183.13      203.08     33.18 o 
   0 -13   3       66.58      111.12     20.08 o 
   1 -13   3      121.60      162.17     19.02 o 
   2 -13   3       53.39       51.89      4.53 o 
  -3 -12   3      128.48      109.93      6.94 o 
  -2 -12   3       29.12      154.45     10.49 o 
  -1 -12   3      376.71      375.14     10.62 o 
   0 -12   3      141.53      178.94     20.97 o 
   1 -12   3      145.91      218.62      7.67 o 
   2 -12   3       33.86       87.62      4.68 o 
   3 -12   3       83.82      119.98      7.21 o 
   4 -12   3      104.84      146.37      6.14 o 
  -4 -11   3      108.60      132.62      6.51 o 
  -3 -11   3      159.02      135.95      6.29 o 
  -2 -11   3      397.66      283.55     24.11 o 
  -1 -11   3      326.51      487.54     11.00 o 
   0 -11   3      289.19      289.13      8.51 o 
   1 -11   3      701.32      555.17     11.49 o 
   2 -11   3      203.44      249.69     30.37 o 
   3 -11   3       60.62      113.78     23.07 o 
   4 -11   3       69.43      125.74     13.03 o 
   5 -11   3      102.03      156.43      6.74 o 
  -6 -10   3      184.07      183.63     10.34 o 
  -5 -10   3       30.59       43.47     32.63 o 
  -4 -10   3      154.66      142.00      8.39 o 
  -3 -10   3       98.33      341.79     18.63 o 
  -2 -10   3       69.29       84.39      6.66 o 
  -1 -10   3      117.93      106.10      4.61 o 
   0 -10   3      185.30      179.39      6.90 o 
   1 -10   3       72.69       97.31      5.35 o 
   2 -10   3      159.23      119.20      7.27 o 
   3 -10   3      325.24      266.17     11.78 o 
   4 -10   3       96.07      129.12      6.00 o 
   5 -10   3      106.16       99.00      5.04 o 
   6 -10   3       76.67       65.95      6.30 o 
  -7  -9   3       56.22       45.01      4.58 o 
  -6  -9   3      129.15      172.96      7.84 o 
  -5  -9   3      183.57      216.13     14.30 o 
  -4  -9   3       67.02      149.70     10.37 o 
  -3  -9   3      413.37      346.82      9.24 o 
  -2  -9   3      597.41      511.71     36.45 o 
  -1  -9   3      293.43      279.90      8.17 o 
   0  -9   3      889.95      875.81     22.42 o 
   1  -9   3      177.98      233.86      9.10 o 
   2  -9   3      251.32      401.78     16.78 o 
   3  -9   3      408.25      383.65     12.35 o 
   4  -9   3      134.30      156.71      7.65 o 
   5  -9   3      117.53      133.33     33.65 o 
   6  -9   3       88.02      116.08      7.83 o 
  -7  -8   3       59.30       47.26      3.81 o 
  -6  -8   3      429.46      626.79     15.71 o 
  -5  -8   3       60.56       46.84      4.91 o 
  -4  -8   3      218.67      315.65     10.19 o 
  -3  -8   3      497.35      455.03     12.96 o 
  -2  -8   3      370.58      273.98     14.89 o 
  -1  -8   3       90.36       77.31      5.04 o 
   0  -8   3      204.21      199.20      8.01 o 
   1  -8   3       53.58       66.41      4.10 o 
   2  -8   3      161.74      228.75      9.01 o 
   3  -8   3      431.12      470.77     13.23 o 
   4  -8   3      153.02      139.53     24.59 o 
   5  -8   3       78.42      106.58      6.39 o 
   6  -8   3      154.54      250.95    116.74 o 
   7  -8   3       81.70       98.23      6.39 o 
  -7  -7   3       49.87       33.45      3.13 o 
  -6  -7   3       93.84      111.87      7.55 o 
  -5  -7   3      357.21      324.88     13.11 o 
  -4  -7   3      716.11      417.92     25.77 o 
  -3  -7   3      109.90       88.01      8.37 o 
   3  -7   3       41.66       71.47      3.99 o 
   4  -7   3     1465.36     1415.37    157.45 o 
   5  -7   3      253.33      224.60     16.05 o 
   6  -7   3       82.42      198.29     37.27 o 
   7  -7   3      123.58      179.85     10.03 o 
  -8  -6   3       10.41       11.58      3.52 o 
  -7  -6   3      291.44      423.33     13.45 o 
  -6  -6   3       97.83      159.07      9.56 o 
  -5  -6   3      501.45      208.93     10.96 o 
  -4  -6   3      306.56      140.45     10.96 o 
   4  -6   3      832.98      643.97     50.48 o 
   5  -6   3     1369.93     1824.65     30.82 o 
   6  -6   3       51.17       87.99     16.02 o 
   7  -6   3      165.38      165.10      7.18 o 
   8  -6   3       38.64       40.82      3.60 o 
  -8  -5   3      107.05      167.57      8.10 o 
  -7  -5   3      254.84      322.65     16.43 o 
  -6  -5   3      385.74      381.02     12.56 o 
  -5  -5   3      338.72      105.24     10.23 o 
   5  -5   3      966.22     1005.34     16.13 o 
   6  -5   3      411.89      493.44     14.65 o 
   7  -5   3      145.54      154.29     16.29 o 
   8  -5   3       60.20       51.83      4.67 o 
  -8  -4   3       72.18       73.78      5.97 o 
  -7  -4   3      241.00      317.84     11.40 o 
  -6  -4   3     1116.16     1357.77     92.25 o 
  -5  -4   3      548.82      338.68     13.08 o 
   5  -4   3     1100.73     1224.01     28.85 o 
   6  -4   3      369.81      134.52      8.83 o 
   7  -4   3      108.70      124.88      7.18 o 
   8  -4   3       34.20       71.77      5.96 o 
  -8  -3   3       59.14       57.90      6.15 o 
  -7  -3   3       69.37       31.28      3.22 o 
  -6  -3   3      242.76      312.22     82.49 o 
  -5  -3   3      339.09      356.21     12.77 o 
  -3  -3   3       89.55      155.16      9.46 o 
  -2  -3   3      352.20      964.43     19.16 o 
   5  -3   3      177.54      122.98     13.23 o 
   6  -3   3      577.08      696.79     21.36 o 
   7  -3   3      227.14      344.81     11.88 o 
   8  -3   3       65.67       70.13      6.17 o 
  -8  -2   3       52.74      193.82      9.31 o 
  -7  -2   3      173.99      294.45      7.48 o 
  -6  -2   3      233.08      247.08      8.39 o 
  -4  -2   3      124.91      206.11     11.90 o 
  -3  -2   3      874.86     1646.00     26.61 o 
  -2  -2   3      496.26      431.98     11.55 o 
  -1  -2   3      382.39      817.84     11.83 o 
   0  -2   3     2077.04     2638.97     16.04 o 
   3  -2   3     1648.21     1464.56     20.67 o 
   6  -2   3      447.61      455.33     38.33 o 
   7  -2   3       72.22       60.84      4.74 o 
   8  -2   3       38.78      188.53     77.42 o 
  -8  -1   3       48.46      132.00      9.70 o 
  -7  -1   3      309.50      403.85      9.69 o 
  -6  -1   3       87.87       64.94     19.11 o 
  -4  -1   3      487.36      571.86     17.81 o 
  -3  -1   3     1141.89     1308.09     21.08 o 
  -2  -1   3      272.97      316.27      8.64 o 
  -1  -1   3      746.63      728.99     15.41 o 
   0  -1   3       79.84       77.98      1.93 o 
   1  -1   3      736.82      459.84      4.06 o 
   2  -1   3      328.91      333.75      8.18 o 
   3  -1   3     1198.05     1196.07     23.87 o 
   4  -1   3      888.89      797.54     20.82 o 
   5  -1   3      121.07       71.09      5.93 o 
   6  -1   3      316.04      328.56      7.45 o 
   7  -1   3      232.70      270.58     16.60 o 
   8  -1   3       23.99       93.21      6.96 o 
  -8   0   3      168.92      252.49     13.30 o 
  -7   0   3       78.47       35.24      5.54 o 
  -6   0   3      136.89       97.35      3.47 o 
  -5   0   3       99.02       93.59     13.19 o 
  -4   0   3      148.99      200.84     20.84 o 
  -3   0   3      793.44      779.62     22.78 o 
  -2   0   3       89.00      126.77      3.00 o 
  -1   0   3      434.54      381.50      9.51 o 
   0   0   3       56.62       53.55      1.65 o 
   1   0   3      260.49      298.38      3.71 o 
   2   0   3      159.27      164.56      4.16 o 
   3   0   3      510.77      396.76     43.87 o 
   4   0   3      479.38      405.20      9.36 o 
   5   0   3       32.52        9.42      2.00 o 
   6   0   3       78.02       68.78      4.14 o 
   7   0   3      241.89      578.60     40.16 o 
   8   0   3       46.52      103.61      8.35 o 
  -8   1   3       47.36      104.86     10.30 o 
  -7   1   3      307.66      373.54     11.33 o 
  -6   1   3       88.15       53.92     14.89 o 
  -5   1   3      123.27       63.03      4.53 o 
  -4   1   3      487.74      290.85    105.48 o 
  -3   1   3     1147.92     1131.95     13.64 o 
  -2   1   3      272.95      271.02      4.41 o 
  -1   1   3      747.31      678.51      3.66 o 
   0   1   3       80.03       76.04      2.72 o 
   1   1   3      736.23      678.27      8.27 o 
   2   1   3      328.42      304.22     12.20 o 
   3   1   3     1190.59     1126.61     35.45 o 
   4   1   3      889.65      793.40     25.55 o 
   5   1   3      119.64       92.98      6.24 o 
   6   1   3      315.20      287.21     13.34 o 
   7   1   3      235.86      216.99     11.10 o 
   8   1   3       24.13       98.65      7.02 o 
  -8   2   3       53.39      130.23     11.24 o 
  -7   2   3      176.42      268.38     19.68 o 
  -6   2   3      233.22      228.99     13.00 o 
  -5   2   3      618.30      609.03     11.31 o 
  -4   2   3      125.07      104.71     38.83 o 
  -3   2   3      877.33     1241.30     12.30 o 
  -2   2   3      498.13      430.32      7.17 o 
  -1   2   3      382.14      593.07     64.06 o 
   0   2   3     2077.51     2062.09     10.68 o 
   1   2   3     1187.96      912.21      9.21 o 
   2   2   3      283.38      369.14     22.52 o 
   3   2   3     1650.09     1519.34     42.34 o 
   4   2   3      205.26      198.00      6.53 o 
   5   2   3      470.12      349.97     17.92 o 
   6   2   3      446.41      431.15     17.32 o 
   7   2   3       71.67       47.82      5.47 o 
   8   2   3       37.91      164.89     78.60 o 
  -8   3   3       59.27       62.67      7.26 o 
  -7   3   3       68.91       34.71      3.45 o 
  -6   3   3      243.92      274.00     49.45 o 
  -5   3   3      334.96      309.24      9.65 o 
  -4   3   3      491.59      589.76     13.69 o 
  -3   3   3       91.79      120.13      3.86 o 
  -2   3   3      348.66      662.21      6.69 o 
  -1   3   3      192.91      269.69      4.30 o 
   0   3   3       27.26       28.12      1.18 o 
   1   3   3      356.96      308.52      6.34 o 
   2   3   3     1131.95      878.91     46.12 o 
   3   3   3      128.16      143.92      5.58 o 
   4   3   3      748.71      788.99     30.87 o 
   5   3   3      177.91      119.55      5.38 o 
   6   3   3      575.37      605.44     34.92 o 
   7   3   3      228.79      330.41     13.13 o 
   8   3   3       65.86       63.88      7.61 o 
  -8   4   3       72.43       66.11      7.11 o 
  -7   4   3      244.54      297.33     11.83 o 
  -6   4   3     1116.95     1204.76     72.92 o 
  -5   4   3      544.72      526.01     74.19 o 
  -4   4   3      547.91      517.48      9.23 o 
  -3   4   3      526.74      693.73     12.44 o 
  -2   4   3      216.85      184.79      3.38 o 
  -1   4   3      386.01      322.46      6.13 o 
   0   4   3     1043.65     1147.73     14.60 o 
   1   4   3      289.07      301.95      5.86 o 
   2   4   3      232.53      201.60      7.89 o 
   3   4   3      910.93      797.46     21.41 o 
   4   4   3      459.17      454.94     11.74 o 
   5   4   3     1102.11     1060.27     63.34 o 
   6   4   3      369.50      115.82      8.27 o 
   7   4   3      107.51      120.18      7.81 o 
   8   4   3       34.03       62.73      4.90 o 
  -8   5   3      107.07      155.79      9.84 o 
  -7   5   3      254.30      259.66     12.97 o 
  -6   5   3      390.32      351.61     12.66 o 
  -5   5   3      338.58      378.71     63.76 o 
  -4   5   3     1285.97     1193.46     20.13 o 
  -3   5   3      372.70      437.92      7.44 o 
  -2   5   3      207.92      265.99      5.19 o 
  -1   5   3      289.56      262.16      6.54 o 
   0   5   3      294.98      251.67      3.60 o 
   1   5   3      230.28      238.55      4.21 o 
   2   5   3      310.56      310.81     20.38 o 
   3   5   3      677.47      536.23     25.25 o 
   4   5   3      770.77      945.36     18.08 o 
   5   5   3      967.46      749.00     11.96 o 
   6   5   3      411.38      455.47     15.74 o 
   7   5   3      146.25      123.88      7.82 o 
   8   5   3       60.20       46.77      3.86 o 
  -8   6   3       10.67        6.76      2.49 o 
  -7   6   3      292.42      367.75     20.49 o 
  -6   6   3       98.32      146.35      6.38 o 
  -5   6   3      500.79      361.55    154.68 o 
  -4   6   3      306.98      402.68      8.58 o 
  -3   6   3      198.76      247.81      6.09 o 
  -2   6   3       91.36       78.60      3.11 o 
  -1   6   3      611.06      519.27     24.99 o 
   0   6   3      286.49      279.80      5.94 o 
   1   6   3      284.30      389.54     10.30 o 
   2   6   3       98.68       78.42      3.74 o 
   3   6   3      320.65      286.64      7.85 o 
   4   6   3      830.99      584.50     14.00 o 
   5   6   3     1372.02     1188.91    395.06 o 
   6   6   3       49.98       70.73      6.37 o 
   7   6   3      166.50      151.41      7.85 o 
   8   6   3       38.01       41.81      4.68 o 
  -7   7   3       49.25       31.08      4.90 o 
  -6   7   3       93.62       96.88      9.28 o 
  -5   7   3      354.76      415.25    103.70 o 
  -4   7   3      715.75      924.63     52.08 o 
  -3   7   3      111.31       74.77      3.52 o 
  -2   7   3      131.66      147.83      5.22 o 
  -1   7   3       91.02       73.44      3.68 o 
   0   7   3       30.93       26.54      2.18 o 
   1   7   3       68.87       64.66      4.38 o 
   2   7   3      199.38      175.50      7.12 o 
   3   7   3       40.97       60.11      3.94 o 
   4   7   3     1468.33     1151.35     70.12 o 
   5   7   3      254.94      355.08    124.50 o 
   6   7   3       83.19      117.43      8.70 o 
   7   7   3      124.61      161.86      8.91 o 
  -7   8   3       59.71       41.42      4.78 o 
  -6   8   3      426.92      582.08     22.21 o 
  -5   8   3       60.17      102.53      7.57 o 
  -4   8   3      220.12      482.36     16.33 o 
  -3   8   3      498.65      414.60      9.46 o 
  -2   8   3      371.71      200.47     16.40 o 
  -1   8   3       90.17       70.20      3.99 o 
   0   8   3      205.27      176.46      7.60 o 
   1   8   3       52.87       58.75      3.11 o 
   2   8   3      163.84      189.59      5.69 o 
   3   8   3      428.26      445.56     20.98 o 
   4   8   3      152.76      287.04    135.79 o 
   5   8   3       78.82      107.70     10.48 o 
   6   8   3      156.30       77.23      5.59 o 
   7   8   3       82.14       85.25      7.52 o 
  -6   9   3      128.97      150.74     10.00 o 
  -5   9   3      182.36      194.25      9.17 o 
  -4   9   3       66.73      149.88      9.15 o 
  -3   9   3      414.75      293.88     12.50 o 
  -2   9   3      594.12      467.99     15.54 o 
  -1   9   3      293.24      239.24      9.06 o 
   0   9   3      889.42      760.78     16.40 o 
   1   9   3      177.43      216.69      8.79 o 
   2   9   3      253.04      270.60     11.72 o 
   3   9   3      407.42      299.45     12.74 o 
   4   9   3      135.42      150.14     12.15 o 
   5   9   3      119.91       87.38      8.43 o 
   6   9   3       88.96       96.16      9.89 o 
  -6  10   3      183.24      161.32      8.27 o 
  -5  10   3       29.75        3.41      2.73 o 
  -4  10   3      156.24      116.01      7.33 o 
  -3  10   3       98.79      637.72     17.72 o 
  -2  10   3       69.22      148.20      8.81 o 
  -1  10   3      118.83      224.48     10.80 o 
   4  10   3       94.69       61.05      7.07 o 
   5  10   3      108.94       91.85      5.32 o 
   6  10   3       77.38       59.84      5.11 o 
  -5  11   3       83.60       60.14      5.35 o 
  -4  11   3      108.92      136.69      7.95 o 
   3  11   3       61.33       22.34      4.45 o 
   5  11   3      102.28       95.11      6.61 o 
  -4  12   3      115.17      154.67      6.05 o 
  -3  12   3      128.31      114.75      7.66 o 
   1  12   3      147.38      263.74     10.54 o 
   4  12   3      104.84      144.33     44.08 o 
  -2  13   3       25.30       27.76      3.19 o 
  -1  13   3      184.55      175.78      8.66 o 
   0  13   3       66.60      106.00      5.88 o 
  -2 -13   4       53.77       83.21      5.19 o 
  -1 -13   4       28.48      106.41     19.58 o 
   0 -13   4      237.49      281.87     11.28 o 
   1 -13   4        8.74       78.45     29.84 o 
   2 -13   4      126.05       87.94      5.59 o 
  -3 -12   4      103.43      184.44      8.54 o 
  -2 -12   4      178.26      153.26      8.97 o 
  -1 -12   4      384.39      431.70     14.10 o 
   0 -12   4      304.96      361.87     12.98 o 
   1 -12   4      368.50      415.70     10.33 o 
   2 -12   4       83.50      158.36     11.85 o 
   3 -12   4      224.43      194.06     19.55 o 
   4 -12   4      101.18      136.20      5.95 o 
  -4 -11   4       48.04      142.99     19.29 o 
  -3 -11   4       30.27       48.60      7.97 o 
  -2 -11   4       28.15       85.25     51.05 o 
  -1 -11   4      271.18      237.28      9.26 o 
   0 -11   4      889.43      843.12     14.44 o 
   1 -11   4      154.66      183.61      8.75 o 
   2 -11   4        8.66      106.60     57.40 o 
   3 -11   4       58.19       57.24      4.46 o 
   4 -11   4      118.02      144.33     15.86 o 
   5 -11   4      223.61      199.04      7.39 o 
  -6 -10   4      107.94      106.41      7.79 o 
  -5 -10   4       71.64       83.72      7.35 o 
  -4 -10   4       47.30       72.84      9.22 o 
  -3 -10   4      980.02      935.13     18.79 o 
  -2 -10   4       76.34       65.27      3.42 o 
  -1 -10   4      505.73      416.04      9.93 o 
   0 -10   4       60.01       63.51      4.24 o 
   1 -10   4      279.20      383.63     15.68 o 
   2 -10   4       52.64       59.64      9.13 o 
   3 -10   4      733.20      858.04     18.46 o 
   4 -10   4       48.25       52.97     13.75 o 
   5 -10   4       51.10       71.70     15.54 o 
   6 -10   4      208.05      246.34     11.50 o 
  -6  -9   4       71.49       76.35      5.41 o 
  -5  -9   4       29.04       55.94     30.26 o 
  -4  -9   4      138.91      134.79     12.11 o 
  -3  -9   4      233.27      249.72      9.83 o 
  -2  -9   4       41.38       47.64      3.47 o 
  -1  -9   4      211.39      331.47     13.21 o 
   0  -9   4     1134.24     1040.65     26.61 o 
   1  -9   4      501.39      413.33     14.25 o 
   2  -9   4      114.91       71.65     11.58 o 
   3  -9   4      271.82      234.16      9.71 o 
   4  -9   4      107.08      123.92     15.78 o 
   5  -9   4       39.75       67.43     26.02 o 
   6  -9   4       95.44      130.57      7.27 o 
  -7  -8   4       43.44       58.69      7.71 o 
  -6  -8   4       72.41       32.04      4.54 o 
  -5  -8   4       59.35       96.19     23.67 o 
  -4  -8   4      584.01      578.46     40.86 o 
  -3  -8   4      821.45      726.71     16.35 o 
  -1  -8   4      987.04      977.78     18.03 o 
   0  -8   4       42.63       77.50      5.11 o 
   1  -8   4      997.34      979.53     48.49 o 
   2  -8   4      676.42      567.37     21.80 o 
   3  -8   4     1017.19      939.35     14.88 o 
   4  -8   4      253.41      367.76    131.17 o 
   5  -8   4       52.75      106.52     38.65 o 
   6  -8   4      236.26      224.11     49.59 o 
   7  -8   4       61.05       73.95      4.84 o 
  -7  -7   4       20.99       31.07      3.32 o 
  -6  -7   4      229.63      254.02     11.39 o 
  -5  -7   4      453.18      353.11     13.59 o 
  -4  -7   4      339.09      520.78    145.64 o 
  -3  -7   4      833.49      824.09     25.76 o 
   3  -7   4      557.54      716.87     15.70 o 
   4  -7   4      116.60      229.46     27.48 o 
   5  -7   4      633.51      656.55     27.43 o 
   6  -7   4      165.41      323.91    105.72 o 
   7  -7   4        7.45       53.03      8.09 o 
  -8  -6   4       17.52       21.54      4.29 o 
  -7  -6   4       27.19       65.12      5.03 o 
  -6  -6   4      212.81      282.07     12.53 o 
  -5  -6   4      144.61      107.07      7.99 o 
  -4  -6   4      553.55      522.18     15.12 o 
   4  -6   4      170.40      344.97     74.74 o 
   5  -6   4      306.52      588.71    173.09 o 
   6  -6   4      111.52       85.95      7.49 o 
   7  -6   4        7.36       20.42      5.33 o 
   8  -6   4       25.52       46.14      4.52 o 
  -8  -5   4       29.82       29.99      3.88 o 
  -7  -5   4      247.05      278.57     12.67 o 
  -6  -5   4      310.23      352.29     18.80 o 
  -5  -5   4      768.63      819.70     17.75 o 
   5  -5   4      504.79      374.54     22.90 o 
   6  -5   4      334.49      337.83     11.62 o 
   7  -5   4      373.76      483.75     13.00 o 
   8  -5   4       33.25       69.00      5.20 o 
  -8  -4   4       76.20      107.51      7.17 o 
  -7  -4   4       29.73       45.10      4.79 o 
  -6  -4   4      175.70      194.36      7.29 o 
  -5  -4   4      389.41      321.35      9.54 o 
   5  -4   4      484.10      485.04     16.22 o 
   6  -4   4      203.21      242.27      7.88 o 
   7  -4   4       72.69      134.51      7.29 o 
   8  -4   4       40.84       99.81     11.03 o 
  -8  -3   4       96.11       76.96      5.30 o 
  -7  -3   4       53.17      138.87      8.03 o 
  -6  -3   4      469.83      587.89     94.38 o 
  -5  -3   4      365.59      350.39     12.75 o 
  -3  -3   4      501.35      904.98     21.66 o 
  -2  -3   4      881.99     1562.34     24.01 o 
  -1  -3   4     8171.61    10440.01     50.84 o 
   5  -3   4      275.53      225.24     14.52 o 
   6  -3   4      881.49      881.27     63.97 o 
   7  -3   4       58.52       67.24      7.57 o 
   8  -3   4      137.11      267.08     14.22 o 
  -8  -2   4      101.23       80.77      7.75 o 
  -7  -2   4       92.96       94.32      5.37 o 
  -6  -2   4       77.58      183.20     29.63 o 
  -4  -2   4      240.03      438.86     17.20 o 
  -3  -2   4      635.71      777.64    142.43 o 
  -2  -2   4     6939.51     6944.87    627.95 o 
  -1  -2   4     3190.69     2990.66     22.80 o 
   2  -2   4     7218.17     5631.98    852.60 o 
   3  -2   4      870.65      850.18      9.59 o 
   6  -2   4       39.61       78.78     21.19 o 
   7  -2   4      187.80      269.51     12.22 o 
   8  -2   4      190.66      301.77     44.05 o 
  -8  -1   4       40.43       58.34      6.73 o 
  -7  -1   4      211.01      282.61      8.85 o 
  -6  -1   4      199.75      241.20     10.71 o 
  -5  -1   4      134.66      131.48     10.25 o 
  -4  -1   4       88.93      148.27      8.88 o 
  -3  -1   4     1796.42     2252.88     28.14 o 
  -2  -1   4      133.04      223.25      7.35 o 
  -1  -1   4    11955.71    12123.79     40.57 o 
   0  -1   4     1036.70     1062.60      7.71 o 
   1  -1   4    12039.51     9775.01   1506.58 o 
   2  -1   4      281.21      244.19      4.49 o 
   3  -1   4     2295.05     2098.00     25.36 o 
   4  -1   4       94.65       88.13      4.58 o 
   5  -1   4      120.95       65.68      5.93 o 
   6  -1   4       89.35       58.50      4.17 o 
   7  -1   4      191.33      187.30      7.09 o 
   8  -1   4       43.74       72.12      5.79 o 
  -8   0   4        7.27       18.47      6.11 o 
  -7   0   4      798.58     1100.98     21.22 o 
  -6   0   4       90.96       17.18      1.88 o 
  -5   0   4      548.80      537.34     12.44 o 
  -4   0   4      242.96      255.10      6.50 o 
  -3   0   4       21.92       29.29      2.00 o 
  -2   0   4      798.06      931.96     45.25 o 
  -1   0   4    20114.88    19201.77    411.72 o 
   1   0   4    19231.06    18396.33     72.40 o 
   2   0   4     1039.47      949.94     62.53 o 
   3   0   4       36.91       28.35      1.91 o 
   4   0   4       72.67       11.17      4.37 o 
   5   0   4      567.21      500.78     88.70 o 
   6   0   4      315.22      367.79     28.42 o 
   7   0   4      221.27       70.90      6.84 o 
   8   0   4       23.13      146.99      8.38 o 
  -8   1   4       40.76       56.68      6.54 o 
  -7   1   4      210.27      267.72      7.98 o 
  -6   1   4      198.53      218.12      6.89 o 
  -5   1   4      132.39      113.33      5.76 o 
  -4   1   4       87.73      111.49      6.36 o 
  -3   1   4     1807.99     1886.01     17.19 o 
  -2   1   4      131.59      178.66     13.36 o 
  -1   1   4    11936.49    10987.59     90.86 o 
   0   1   4     1037.45     1040.76     21.72 o 
   1   1   4    12057.75    10860.15    123.73 o 
   2   1   4      283.21      237.55     13.51 o 
   3   1   4     2286.84     2255.81    138.30 o 
   4   1   4       94.47       93.31      5.94 o 
   5   1   4      122.36       76.72      5.06 o 
   6   1   4       90.30       48.70      3.55 o 
   7   1   4      190.09      191.30     12.14 o 
   8   1   4       43.39       73.74      5.84 o 
  -8   2   4      101.25       96.87      9.31 o 
  -7   2   4       95.26       84.94      4.63 o 
  -6   2   4       77.50      162.66     26.70 o 
  -5   2   4       50.21       73.96      4.80 o 
  -4   2   4      241.81      376.38      9.38 o 
  -3   2   4      634.39      829.01     10.27 o 
  -2   2   4     6931.63     7070.16     26.53 o 
  -1   2   4     3193.82     2660.96     12.30 o 
   1   2   4     2199.25     2525.18     15.81 o 
   2   2   4     7222.63     7129.16    312.20 o 
   3   2   4      871.23      863.65     22.54 o 
   4   2   4      766.14      568.68     11.04 o 
   5   2   4      114.56      110.72      5.17 o 
   6   2   4       40.63       30.34      3.09 o 
   7   2   4      184.94      263.85     11.92 o 
   8   2   4      191.96      286.26     31.02 o 
  -8   3   4       96.71       74.72      7.92 o 
  -7   3   4       51.75      141.64     30.00 o 
  -6   3   4      468.24      572.09     77.23 o 
  -5   3   4      367.33      348.89      6.59 o 
  -4   3   4      169.13      215.30      7.02 o 
  -3   3   4      503.45      657.36      8.75 o 
  -2   3   4      896.13     1108.48      9.39 o 
  -1   3   4     8168.13     7904.72     30.89 o 
   0   3   4     2645.60     2670.34     10.13 o 
   1   3   4     7495.85     7684.09     30.49 o 
   2   3   4     1632.46     1482.71     53.18 o 
   3   3   4      816.08      762.67     17.42 o 
   4   3   4      313.49      314.49      8.97 o 
   5   3   4      276.17      241.59     11.66 o 
   6   3   4      882.63      806.23     51.60 o 
   7   3   4       60.12       66.65      8.65 o 
   8   3   4      137.09      241.91     25.60 o 
  -8   4   4       76.22       98.40      8.59 o 
  -7   4   4       29.84       27.13      4.04 o 
  -6   4   4      174.85      175.03      6.19 o 
  -5   4   4      388.10      337.32     11.40 o 
  -4   4   4      631.24      604.13     19.03 o 
  -3   4   4     1237.09     1095.10      9.21 o 
  -2   4   4     3841.31     3859.29     15.66 o 
  -1   4   4     5798.44     5833.60     22.77 o 
   0   4   4      472.49      494.29      6.24 o 
   1   4   4     5658.00     5724.50     37.44 o 
   2   4   4     3641.23     3834.91     43.11 o 
   3   4   4      698.45      806.68     97.75 o 
   4   4   4      563.13      498.86     26.46 o 
   5   4   4      484.07      444.56      7.71 o 
   6   4   4      202.26      215.24     10.94 o 
   7   4   4       71.81      115.05      5.45 o 
   8   4   4       40.85       71.71      5.26 o 
  -8   5   4       30.32       27.08      4.46 o 
  -7   5   4      246.15      243.81     10.03 o 
  -6   5   4      308.58      253.89     11.21 o 
  -5   5   4      768.10      756.95     26.35 o 
  -4   5   4      202.58      302.22      7.97 o 
  -3   5   4     1360.13     1232.93     12.59 o 
  -2   5   4     1419.31     1601.41     19.83 o 
  -1   5   4      681.17      683.70      8.02 o 
   0   5   4     1116.91     1182.29      9.22 o 
   1   5   4      668.69      689.63      9.54 o 
   2   5   4     1538.54     1649.96     24.52 o 
   3   5   4      937.07     1151.25     18.91 o 
   4   5   4      563.77      449.03     22.37 o 
   5   5   4      504.29      564.95     75.47 o 
   6   5   4      332.42      316.70     13.24 o 
   7   5   4      373.91      453.88     16.63 o 
   8   5   4       33.81       61.11      4.33 o 
  -8   6   4       17.02       15.25      3.12 o 
  -7   6   4       27.43       49.32      5.02 o 
  -6   6   4      214.67      228.54      8.67 o 
  -5   6   4      145.33      120.56     30.14 o 
  -4   6   4      557.60      382.90      8.92 o 
  -3   6   4      364.70      341.82      7.06 o 
  -2   6   4      228.01      215.73      4.45 o 
  -1   6   4      801.77      901.43     12.03 o 
   0   6   4      318.43      347.33      6.64 o 
   1   6   4     1013.64      918.24     13.83 o 
   2   6   4      297.28      236.13     11.76 o 
   3   6   4      310.07      326.85      9.83 o 
   4   6   4      169.06      230.32     44.66 o 
   5   6   4      304.30      616.17    208.41 o 
   6   6   4      109.66       72.16      6.40 o 
   7   6   4        7.29       12.05      2.98 o 
   8   6   4       25.50       32.39      4.14 o 
  -7   7   4       20.91       23.34      4.75 o 
  -6   7   4      229.09      250.83      9.01 o 
  -5   7   4      450.96      557.12     16.74 o 
  -4   7   4      337.84      264.08     10.28 o 
  -3   7   4      831.81      735.39     10.82 o 
  -2   7   4      127.03      151.03      5.25 o 
  -1   7   4      279.24      266.77      6.84 o 
   0   7   4      440.07      417.31     10.19 o 
   1   7   4      209.71      229.55      8.20 o 
   2   7   4      142.31      157.37      5.48 o 
   3   7   4      556.34      602.32     20.57 o 
   4   7   4      117.66      165.96      6.11 o 
   5   7   4      636.21      606.65     25.77 o 
   6   7   4      165.75      161.30     11.18 o 
   7   7   4        7.60       36.86      3.72 o 
  -7   8   4       44.01       52.11      5.22 o 
  -6   8   4       71.04      236.13    148.62 o 
  -5   8   4       59.51      113.30      7.76 o 
  -4   8   4      582.20      464.48     15.60 o 
  -3   8   4      822.60      753.66     14.88 o 
  -2   8   4      549.60      440.11     48.82 o 
  -1   8   4      980.13      878.67     16.79 o 
   0   8   4       42.48       64.65      4.66 o 
   1   8   4     1001.46      885.36     13.69 o 
   2   8   4      672.29      533.09     11.15 o 
   3   8   4     1016.43      876.45     18.76 o 
   4   8   4      255.07      275.61     99.31 o 
   5   8   4       51.25       44.16      7.05 o 
   6   8   4      238.57      273.72     13.54 o 
   7   8   4       59.96       58.48      3.69 o 
  -6   9   4       71.88       71.50      6.93 o 
  -5   9   4       28.40      106.40      7.43 o 
  -4   9   4      138.60      155.25      8.99 o 
  -3   9   4      234.64      333.72     13.40 o 
  -2   9   4       42.61      194.54     10.79 o 
  -1   9   4      211.92      297.72      9.25 o 
   0   9   4     1133.66      914.85     18.06 o 
   1   9   4      500.90      381.22     14.81 o 
   2   9   4      113.20       58.99      6.07 o 
   4   9   4      107.33       94.32      9.99 o 
   5   9   4       39.58       28.54      5.19 o 
   6   9   4       95.21      109.57      9.22 o 
  -6  10   4      107.59       91.57      6.14 o 
  -5  10   4       71.37       80.00      7.63 o 
  -4  10   4       47.32       84.37     20.50 o 
  -3  10   4      978.98      700.84     18.25 o 
  -2  10   4       76.68       99.20      7.42 o 
  -1  10   4      505.62      373.52     12.79 o 
   4  10   4       48.48       29.50      5.17 o 
   5  10   4       50.88       43.00      3.83 o 
   6  10   4      209.19      201.09      8.85 o 
  -5  11   4       86.79       47.92      4.77 o 
  -4  11   4       48.74       98.71      6.87 o 
  -3  11   4       30.46       72.33      6.61 o 
  -2  11   4       29.28      217.75     11.46 o 
   3  11   4       58.23       48.70      6.00 o 
   4  11   4      116.56      102.73      7.20 o 
   5  11   4      224.83      255.94     10.46 o 
  -4  12   4       48.81       29.68      3.71 o 
  -3  12   4      107.07      173.26      8.74 o 
  -2  12   4      180.99      133.19      8.91 o 
   0  12   4      304.83      280.43     12.11 o 
   1  12   4      373.31      346.40     11.68 o 
   4  12   4      101.47      104.34      6.48 o 
  -2  13   4       54.35       72.24      4.81 o 
  -1  13   4       28.62       59.39      4.75 o 
   0  13   4      238.76      246.77      8.59 o 
  -2 -13   5       59.79       72.29      4.89 o 
  -1 -13   5      256.06      278.14      6.55 o 
   0 -13   5      121.25      135.29      4.95 o 
   1 -13   5      120.25      215.47     28.08 o 
   2 -13   5       45.96       55.75      4.79 o 
  -3 -12   5       51.99       91.25      6.27 o 
  -2 -12   5      249.83      374.72     25.60 o 
  -1 -12   5       99.02      149.15      6.62 o 
   0 -12   5       79.63       82.41      5.50 o 
   1 -12   5      143.41      186.47     53.58 o 
   2 -12   5      604.21      433.98     58.76 o 
   3 -12   5       42.52       61.57     18.50 o 
   4 -12   5      193.94      173.88      6.42 o 
  -4 -11   5      131.20      178.71     52.55 o 
  -3 -11   5      105.37      156.59     26.00 o 
  -2 -11   5      505.90      380.69     29.48 o 
  -1 -11   5      451.04      489.13      9.21 o 
   0 -11   5       26.46       53.01      6.70 o 
   1 -11   5      458.67      461.32     12.45 o 
   2 -11   5      257.75      362.79     12.05 o 
   3 -11   5      239.20      173.78      6.81 o 
   4 -11   5      137.30      202.96     27.19 o 
   5 -11   5       59.08       82.64      4.89 o 
  -6 -10   5      141.96      188.84     10.01 o 
  -5 -10   5       14.47        7.56      2.45 o 
  -4 -10   5       87.37       82.79      5.46 o 
  -3 -10   5       94.66      282.94     23.85 o 
  -2 -10   5      108.76       82.80      4.08 o 
  -1 -10   5      117.74      203.62      7.91 o 
   0 -10   5      217.92      191.43      7.10 o 
   1 -10   5      353.74      259.19      8.28 o 
   2 -10   5       77.15       76.49      5.95 o 
   3 -10   5      257.64      228.39     28.59 o 
   4 -10   5       48.23       95.18     13.90 o 
   5 -10   5       24.75       44.98     14.37 o 
   6 -10   5       97.74       89.05      6.76 o 
  -6  -9   5       67.46      115.22      6.57 o 
  -5  -9   5       62.41       59.31     14.61 o 
  -4  -9   5      168.62      270.76      9.20 o 
  -3  -9   5      310.49      509.95     75.23 o 
  -2  -9   5      131.62      160.44      6.00 o 
  -1  -9   5       99.67      100.74      5.86 o 
   0  -9   5      709.62      704.22     29.35 o 
   1  -9   5      121.97      108.12      6.70 o 
   2  -9   5      322.64      229.06      9.75 o 
   3  -9   5      785.27      638.96     15.84 o 
   4  -9   5      414.47      362.91     44.23 o 
   5  -9   5       98.64       96.76     12.34 o 
   6  -9   5       66.04       75.43      4.10 o 
  -7  -8   5       69.46       70.26      5.60 o 
  -6  -8   5       66.08      109.77      8.46 o 
  -5  -8   5      124.64      152.74     22.30 o 
  -4  -8   5      321.28      398.53     33.82 o 
  -3  -8   5      111.93      132.99     42.99 o 
  -2  -8   5      277.19      232.24     11.89 o 
  -1  -8   5       40.17       32.83      2.51 o 
   0  -8   5      372.02      429.35     17.49 o 
   1  -8   5       24.92       24.50      2.41 o 
   2  -8   5      362.80      320.80      8.61 o 
   3  -8   5      114.62      104.44      6.55 o 
   4  -8   5      347.66      350.02     11.76 o 
   5  -8   5      188.28      201.12     17.78 o 
   6  -8   5       23.09        9.92      2.75 o 
   7  -8   5      177.37      282.06      9.07 o 
  -7  -7   5      104.49      118.81      7.15 o 
  -6  -7   5      263.33       71.77      5.27 o 
  -5  -7   5      348.39      405.69     24.09 o 
  -4  -7   5      247.91      224.30     26.77 o 
  -3  -7   5      108.22      126.72      7.06 o 
   3  -7   5      179.85      162.98      6.01 o 
   4  -7   5      321.76      273.25     16.61 o 
   5  -7   5      194.83      168.78     14.45 o 
   6  -7   5      817.18      766.06    221.54 o 
   7  -7   5       92.94      167.14      8.30 o 
  -8  -6   5       37.55       64.64      4.41 o 
  -7  -6   5       64.13       81.09      5.14 o 
  -6  -6   5      138.66      204.54      9.85 o 
  -5  -6   5      979.58     1162.45     26.04 o 
  -4  -6   5      339.53      332.35     68.37 o 
   4  -6   5      181.31      350.87     41.52 o 
   5  -6   5      288.17      560.73    306.62 o 
   6  -6   5       78.54       94.33      8.02 o 
   7  -6   5       55.22       94.29      7.02 o 
   8  -6   5       31.95       24.46      2.76 o 
  -8  -5   5       31.85       45.88      4.60 o 
  -7  -5   5      125.42      202.54      8.97 o 
  -6  -5   5       94.08      125.56      8.85 o 
  -5  -5   5     1337.62     1242.51     28.12 o 
  -4  -5   5      113.25      111.53      9.60 o 
   4  -5   5       88.48       82.27      8.81 o 
   5  -5   5     1458.55     1423.11    119.57 o 
   6  -5   5       44.51       30.25      4.68 o 
   7  -5   5      113.23      146.04      7.13 o 
   8  -5   5       63.71      158.45     14.28 o 
  -8  -4   5       70.51      164.91      8.73 o 
  -7  -4   5       58.42      125.93      5.81 o 
  -6  -4   5      284.52      335.41      9.42 o 
  -5  -4   5      526.23      437.30     41.12 o 
   5  -4   5      225.82      241.62     62.00 o 
   6  -4   5      230.11      211.95      9.04 o 
   7  -4   5       36.08       43.98      4.31 o 
   8  -4   5       26.86       15.65      3.71 o 
  -8  -3   5      163.93      228.27     14.94 o 
  -7  -3   5      103.15      108.92      5.94 o 
  -6  -3   5      321.89      537.24     68.58 o 
  -5  -3   5      125.73      140.92      5.02 o 
  -4  -3   5      316.51      370.55     17.31 o 
  -3  -3   5      705.17      800.30     21.03 o 
  -2  -3   5     3644.27     3480.15     34.92 o 
  -1  -3   5      525.78      674.96     12.83 o 
   5  -3   5       52.02       31.43      3.07 o 
   6  -3   5      173.69      565.94    170.37 o 
   7  -3   5      226.65      265.82      9.66 o 
   8  -3   5       68.64      237.35      7.84 o 
  -8  -2   5      174.87      302.93     14.00 o 
  -7  -2   5      186.75      252.86      8.58 o 
  -6  -2   5      203.07      182.57      5.68 o 
  -4  -2   5      626.68      623.45     19.59 o 
  -3  -2   5      395.70      395.07     13.26 o 
  -2  -2   5      478.77      739.55     14.73 o 
  -1  -2   5      746.78      742.41     11.65 o 
   0  -2   5     1476.47     1611.48     12.16 o 
   2  -2   5      857.85      672.28     50.07 o 
   3  -2   5      232.01      249.90      9.12 o 
   6  -2   5      257.21      339.20     17.46 o 
   7  -2   5       91.76      439.99     65.52 o 
   8  -2   5      110.38      220.21     35.85 o 
  -8  -1   5       13.96       68.59      7.44 o 
  -7  -1   5       45.86       86.04      9.64 o 
  -6  -1   5      380.03      349.57     14.59 o 
  -5  -1   5       74.82       54.32      7.03 o 
  -4  -1   5      172.97      186.85     42.39 o 
  -3  -1   5     2498.27     2772.04    155.76 o 
  -2  -1   5      692.88      522.45     19.39 o 
  -1  -1   5      457.28      455.86      8.27 o 
   0  -1   5       95.14       99.13      4.68 o 
   1  -1   5      374.76      422.14      4.22 o 
   2  -1   5      329.91      257.62    131.39 o 
   3  -1   5     2276.53     2014.90    279.37 o 
   4  -1   5      248.39      270.00      6.76 o 
   5  -1   5      164.81      125.49      8.24 o 
   6  -1   5      205.86      231.48      6.28 o 
   7  -1   5       49.35       98.31      9.31 o 
   8  -1   5       30.79      139.93      7.88 o 
  -8   0   5       32.86       15.19      5.33 o 
  -7   0   5      253.78      209.38      5.79 o 
  -6   0   5       88.41      134.55     31.77 o 
  -5   0   5      323.31      258.34      8.55 o 
  -4   0   5     1446.84     1231.95     16.11 o 
  -3   0   5      400.53      687.14     48.06 o 
  -2   0   5      559.06      524.62     65.11 o 
  -1   0   5      310.76      303.08      6.26 o 
   0   0   5      243.10      233.21      4.45 o 
   1   0   5      258.81      276.05      9.07 o 
   2   0   5      519.39      524.98     28.64 o 
   3   0   5      818.58      904.07     10.72 o 
   4   0   5      544.81      201.58     25.94 o 
   5   0   5      330.08      313.75     13.40 o 
   6   0   5      180.62      218.11     24.10 o 
   7   0   5      446.14      509.90     15.54 o 
   8   0   5       80.45      287.71     10.93 o 
  -8   1   5       14.07       58.35      6.80 o 
  -7   1   5       46.87      129.69      7.11 o 
  -6   1   5      379.75      345.71     10.71 o 
  -5   1   5       73.27       63.55     30.59 o 
  -4   1   5      172.21      227.17      7.05 o 
  -3   1   5     2505.21     2575.48     48.26 o 
  -2   1   5      696.98      507.89      7.30 o 
  -1   1   5      456.17      448.19      3.88 o 
   0   1   5       95.08       98.00      3.49 o 
   1   1   5      373.76      408.62      4.70 o 
   2   1   5      326.07      391.38     14.04 o 
   3   1   5     2265.81     2464.44    229.92 o 
   4   1   5      251.64      276.15     12.97 o 
   5   1   5      166.47      137.73      5.79 o 
   6   1   5      205.07      224.64      6.71 o 
   7   1   5       48.35       82.92      6.96 o 
   8   1   5       29.79      134.34      7.67 o 
  -8   2   5      173.06      335.86     16.73 o 
  -7   2   5      186.45      222.15     10.05 o 
  -6   2   5      202.88      172.42      6.00 o 
  -5   2   5      190.06      219.92     14.04 o 
  -4   2   5      627.15      536.94     12.80 o 
  -3   2   5      392.77      394.94      5.28 o 
  -2   2   5      478.40      628.61     12.34 o 
  -1   2   5      743.99      648.94      7.52 o 
   0   2   5     1474.09     1433.61     25.02 o 
   1   2   5      655.35      636.06      9.61 o 
   2   2   5      859.80      778.78     19.29 o 
   3   2   5      234.81      225.79     48.18 o 
   4   2   5      166.17      154.29     50.40 o 
   5   2   5      330.00      283.88     11.81 o 
   6   2   5      256.72      314.31     10.30 o 
   7   2   5       91.43      172.67     48.07 o 
   8   2   5      109.89      210.29     33.99 o 
  -8   3   5      164.38      207.41     12.76 o 
  -7   3   5      103.74      100.70      4.86 o 
  -6   3   5      319.21      497.16     52.30 o 
  -5   3   5      125.43      109.47      5.06 o 
  -4   3   5      318.71      330.71      9.30 o 
  -3   3   5      711.48      715.68      8.19 o 
  -2   3   5     3642.40     2937.54     50.59 o 
  -1   3   5      526.80      549.19      5.52 o 
   0   3   5      359.70      351.38      4.00 o 
   1   3   5      631.86      583.97      7.71 o 
   2   3   5     1521.45     2430.23     63.55 o 
   3   3   5      496.63      604.82     11.64 o 
   4   3   5      377.40      327.17     11.22 o 
   5   3   5       53.23       27.76      2.64 o 
   6   3   5      173.10      126.53      9.72 o 
   7   3   5      225.58      257.75     11.00 o 
   8   3   5       68.58      205.32     21.37 o 
  -8   4   5       70.58      151.90     10.23 o 
  -7   4   5       58.39      114.42      5.87 o 
  -6   4   5      285.90      315.94      8.07 o 
  -5   4   5      525.65      434.03     16.92 o 
  -4   4   5      282.42      326.74      9.48 o 
  -3   4   5      992.26     1072.31     15.84 o 
  -2   4   5      276.96      466.05     16.38 o 
  -1   4   5       81.63       70.47      1.94 o 
   0   4   5      731.66      734.27      5.50 o 
   1   4   5       79.56       75.48      2.40 o 
   2   4   5      792.28      686.21     24.21 o 
   3   4   5     1012.93     1065.05     30.65 o 
   4   4   5      291.76      326.06     18.69 o 
   5   4   5      225.25       81.95      4.99 o 
   6   4   5      230.71      222.22      7.32 o 
   7   4   5       35.45       42.41      4.93 o 
   8   4   5       26.76       12.75      2.44 o 
  -8   5   5       32.16       31.54      4.67 o 
  -7   5   5      125.12      134.38     16.26 o 
  -6   5   5       95.29      112.80      9.49 o 
  -5   5   5     1336.82     1136.85     16.26 o 
  -4   5   5      113.29      104.88      5.01 o 
  -3   5   5      327.58      453.62      9.93 o 
  -2   5   5      193.90      198.75      3.12 o 
  -1   5   5     1014.24      818.18     24.19 o 
   0   5   5      570.28      535.12      4.72 o 
   1   5   5      398.07      634.24     10.02 o 
   2   5   5      139.67      193.56      7.32 o 
   3   5   5      612.33      581.85     22.65 o 
   4   5   5       89.16       86.81      6.58 o 
   5   5   5     1463.00     1133.67     87.06 o 
   6   5   5       43.76       31.33      4.56 o 
   7   5   5      113.15      133.93      8.52 o 
   8   5   5       64.65      132.80      8.75 o 
  -8   6   5       37.99       63.89      5.36 o 
  -7   6   5       65.59       69.98      4.79 o 
  -6   6   5      139.42      165.84     13.30 o 
  -5   6   5      982.20      781.54     79.60 o 
  -4   6   5      340.45      348.65      6.70 o 
  -3   6   5      115.88       84.60      3.58 o 
  -2   6   5      462.38      361.90     11.60 o 
  -1   6   5      315.81      389.76      6.56 o 
   0   6   5      112.41      140.01      5.59 o 
   1   6   5      445.00      393.91     11.05 o 
   2   6   5      219.19      298.91     14.95 o 
   3   6   5       67.33       70.77      5.32 o 
   4   6   5      180.96      246.84     11.85 o 
   5   6   5      286.48       91.12     10.83 o 
   6   6   5       77.45       76.29      6.58 o 
   7   6   5       54.57       77.69      5.72 o 
   8   6   5       31.22       21.79      3.29 o 
  -7   7   5      104.57       97.96      8.09 o 
  -6   7   5      263.48      397.78    227.48 o 
  -5   7   5      348.36      424.15     14.57 o 
  -4   7   5      248.04      213.42      6.86 o 
  -3   7   5      109.74      128.52      5.32 o 
  -2   7   5      132.58      174.80      7.32 o 
  -1   7   5       22.81       39.20      2.56 o 
   0   7   5      176.59      192.22      7.02 o 
   1   7   5       49.10       53.11      4.05 o 
   2   7   5      253.60      209.97      6.37 o 
   3   7   5      179.30      144.87      7.14 o 
   4   7   5      318.54      247.63      7.26 o 
   5   7   5      196.24      139.83     12.78 o 
   6   7   5      820.64     1020.70     21.96 o 
   7   7   5       92.79      141.68      6.77 o 
  -7   8   5       69.91       66.21      5.77 o 
  -6   8   5       65.50      122.15     21.78 o 
  -5   8   5      124.15      166.32      9.08 o 
  -4   8   5      320.56      604.22     18.00 o 
  -3   8   5      111.96       87.90      6.42 o 
  -2   8   5      278.41      267.78      9.26 o 
  -1   8   5       38.56       29.30      2.71 o 
   0   8   5      376.08      377.96      8.64 o 
   1   8   5       25.91       23.59      2.03 o 
   2   8   5      364.45      296.11     10.60 o 
   3   8   5      113.69       92.73      6.34 o 
   4   8   5      348.51      310.83     18.87 o 
   5   8   5      190.35      205.89     14.60 o 
   6   8   5       23.57        7.43      2.12 o 
   7   8   5      176.05      242.12      9.03 o 
  -6   9   5       66.09      101.85      8.07 o 
  -5   9   5       62.59       64.94      5.50 o 
  -4   9   5      167.45      255.05     11.46 o 
  -3   9   5      310.56      477.28     15.98 o 
  -2   9   5      131.90      146.97      8.95 o 
  -1   9   5       99.99      312.69    185.12 o 
   0   9   5      709.98      629.88     15.13 o 
   1   9   5      121.75       95.48      6.05 o 
   4   9   5      418.31      390.99     20.08 o 
   5   9   5       98.61      104.20      9.40 o 
   6   9   5       66.01       60.86      4.25 o 
  -6  10   5      141.20      158.38      7.81 o 
  -5  10   5       15.35       11.36      3.26 o 
  -4  10   5       86.74       93.71     10.80 o 
  -3  10   5       94.83      566.04     16.43 o 
  -2  10   5      109.19      173.15      9.74 o 
  -1  10   5      117.47      229.66     10.36 o 
   4  10   5       48.10       31.13      5.53 o 
   5  10   5       23.54       24.02      2.90 o 
   6  10   5       97.18       78.48      5.39 o 
  -5  11   5       25.60       16.25      2.83 o 
  -4  11   5      132.48      170.14      8.53 o 
  -3  11   5      106.38      143.49      9.28 o 
  -2  11   5      502.92      327.34     11.38 o 
   3  11   5      237.97      204.56     12.31 o 
   4  11   5      134.64       96.20      7.17 o 
   5  11   5       59.93       59.13      5.00 o 
  -4  12   5      131.66       82.28      5.75 o 
  -3  12   5       50.99       64.90      5.54 o 
  -2  12   5      248.62      340.42     13.61 o 
  -1  12   5      100.21      132.43     10.59 o 
   0  12   5       79.91       95.60      8.31 o 
   1  12   5      141.56      127.01      7.21 o 
   2  12   5      604.06      563.18     17.41 o 
   4  12   5      192.33      174.75      7.99 o 
  -2  13   5       61.27       92.75      5.42 o 
  -1  13   5      255.68      258.23      9.33 o 
   0  13   5      119.90      138.45      6.49 o 
  -2 -13   6      173.79      206.25      7.67 o 
  -1 -13   6      343.77      339.96      7.01 o 
   0 -13   6       69.59       73.11      3.70 o 
   1 -13   6      265.55      315.29     10.78 o 
   2 -13   6      258.55      240.54      8.57 o 
  -3 -12   6       47.06       63.76     36.37 o 
  -2 -12   6       81.14      220.64     97.93 o 
  -1 -12   6      160.73      147.97      5.18 o 
   0 -12   6       98.62       97.89      4.35 o 
   1 -12   6       94.76      133.66      6.45 o 
   2 -12   6      213.60      204.25     10.63 o 
   3 -12   6      147.76      120.66      4.64 o 
   4 -12   6       87.21      111.51      5.11 o 
  -4 -11   6      183.47      226.78     10.95 o 
  -3 -11   6      140.72      121.92      6.08 o 
  -2 -11   6      157.98      149.90      6.91 o 
  -1 -11   6       57.51       59.78      3.40 o 
   0 -11   6      330.51      363.79      9.33 o 
   1 -11   6       36.14       52.00      4.86 o 
   2 -11   6      144.44      141.09      7.35 o 
   3 -11   6       65.64       87.48     25.38 o 
   4 -11   6      166.59      220.46     13.07 o 
   5 -11   6       14.00      117.07      5.67 o 
  -6 -10   6       55.56       48.79      5.11 o 
  -5 -10   6       56.65       45.20      5.76 o 
  -4 -10   6      100.62       95.68     11.87 o 
  -3 -10   6      314.17      309.33     10.59 o 
  -2 -10   6      357.92      317.44     17.57 o 
  -1 -10   6       81.16       78.38      4.37 o 
   0 -10   6      135.77      147.68      6.23 o 
   1 -10   6      105.15       93.15      5.11 o 
   2 -10   6      256.70      299.00     11.22 o 
   3 -10   6      358.31      397.93     15.35 o 
   4 -10   6       96.85      135.09      6.08 o 
   5 -10   6       74.53       90.08      5.65 o 
   6 -10   6       45.97       39.81      4.46 o 
  -6  -9   6       12.03       17.15      2.90 o 
  -5  -9   6       30.06       45.49     27.31 o 
  -4  -9   6      119.56      197.53      9.51 o 
  -3  -9   6      275.86      283.14      8.68 o 
  -2  -9   6      173.34      243.19      7.50 o 
  -1  -9   6     1411.29     1304.32     35.69 o 
   0  -9   6      118.63      118.32      6.84 o 
   1  -9   6     1166.71     1300.21     68.65 o 
   2  -9   6      457.30      349.82      9.49 o 
   3  -9   6      188.29      233.34      9.76 o 
   4  -9   6       54.96       98.06     41.37 o 
   5  -9   6       43.82       69.26     21.00 o 
   6  -9   6       12.18       43.20      5.26 o 
  -7  -8   6       82.51      138.47      6.49 o 
  -6  -8   6       15.19        9.03      2.81 o 
  -5  -8   6       90.58      110.69     41.90 o 
  -4  -8   6     1194.47      951.81     69.20 o 
  -3  -8   6     1019.56      825.56     93.43 o 
  -2  -8   6     1242.59      907.96     22.34 o 
  -1  -8   6      461.22      414.09     15.85 o 
   0  -8   6       22.68       25.60      3.24 o 
   1  -8   6      285.99      336.05     10.71 o 
   2  -8   6     1086.58     1105.51     25.90 o 
   3  -8   6      793.67      902.19     17.56 o 
   4  -8   6      489.14      818.21     16.62 o 
   5  -8   6      137.72      137.04     12.52 o 
   6  -8   6       11.19       18.18      3.78 o 
   7  -8   6       38.44       42.47      3.60 o 
  -7  -7   6      132.65      159.46      8.27 o 
  -6  -7   6      205.94      268.70     12.62 o 
  -5  -7   6       87.51      150.26     87.12 o 
  -4  -7   6      567.65      526.10     14.17 o 
  -3  -7   6      262.55      206.73     22.65 o 
   3  -7   6      184.23      199.41      6.61 o 
   4  -7   6      603.19      654.46     22.26 o 
   5  -7   6      279.55      381.70     52.06 o 
   6  -7   6      119.30      126.82     20.44 o 
   7  -7   6       48.80       29.09      3.71 o 
  -8  -6   6       21.75       16.73      2.42 o 
  -7  -6   6       56.76       56.90      4.45 o 
  -6  -6   6      181.57      287.77     10.51 o 
  -5  -6   6      415.34      424.99     10.71 o 
  -4  -6   6      335.90      321.93     10.54 o 
   4  -6   6      314.80      383.57     18.83 o 
   5  -6   6      502.56      593.00     32.42 o 
   6  -6   6       78.43       63.86     17.01 o 
   7  -6   6       64.37      117.04      7.71 o 
   8  -6   6       50.58       91.04      6.95 o 
  -8  -5   6      129.37      207.47      8.84 o 
  -7  -5   6      105.95      134.58      5.47 o 
  -6  -5   6      253.03      296.11     10.93 o 
  -5  -5   6      699.51      558.36     16.98 o 
  -4  -5   6      807.85      712.72     25.08 o 
   4  -5   6      896.48      934.51     24.81 o 
   5  -5   6      850.99      817.60     14.23 o 
   6  -5   6      144.26      104.62      8.21 o 
   7  -5   6      100.32      151.41     22.81 o 
   8  -5   6      107.12      161.75      7.55 o 
  -8  -4   6       11.56       18.53      2.40 o 
  -7  -4   6       53.15       47.15      3.72 o 
  -6  -4   6      113.79       46.66      4.82 o 
  -5  -4   6      274.29      232.48     16.13 o 
  -2  -4   6      319.53      452.65     14.55 o 
   5  -4   6      233.30      331.46     48.30 o 
   6  -4   6      338.49      432.09     16.45 o 
   7  -4   6       90.67      140.58      5.20 o 
   8  -4   6       10.52       38.93      4.28 o 
  -8  -3   6      171.91      329.42     12.80 o 
  -7  -3   6      248.90      386.88     11.12 o 
  -6  -3   6     1277.44     1569.77     34.93 o 
  -5  -3   6      353.89      406.72     13.83 o 
  -4  -3   6      298.24      362.47     16.71 o 
  -3  -3   6      655.07      871.87     21.05 o 
  -2  -3   6     3715.91     3940.31     36.86 o 
  -1  -3   6     1201.09     1527.50     19.08 o 
   0  -3   6        1.33        7.75      1.18 o 
   5  -3   6      140.25       69.94     12.96 o 
   6  -3   6      592.19      315.98     11.19 o 
   7  -3   6      136.21      167.24     17.06 o 
   8  -3   6       49.81       97.51     13.44 o 
  -8  -2   6       81.51      144.69     10.10 o 
  -7  -2   6      574.33      671.27     16.86 o 
  -6  -2   6      564.48      701.62     17.62 o 
  -5  -2   6      108.89      100.63     72.88 o 
  -4  -2   6      107.28      151.77     10.22 o 
  -3  -2   6     3050.33     4297.04     41.99 o 
  -2  -2   6      616.00      631.68     13.80 o 
  -1  -2   6     2600.12     2466.66     22.81 o 
   1  -2   6     2326.04     2202.96      8.74 o 
   2  -2   6      571.92      449.66     65.41 o 
   3  -2   6     4068.08     3795.61     35.69 o 
   4  -2   6      163.69      165.28      8.51 o 
   5  -2   6      377.65      417.30     19.37 o 
   6  -2   6      289.80      199.70      8.80 o 
   7  -2   6      582.48      698.42     13.90 o 
   8  -2   6      119.72      165.72     14.80 o 
  -8  -1   6      110.20      129.71      9.69 o 
  -7  -1   6      154.28      144.75     10.15 o 
  -6  -1   6      236.96      228.51     11.18 o 
  -5  -1   6      454.04      436.95     18.37 o 
  -4  -1   6      219.91      235.41      6.75 o 
  -3  -1   6      934.87      892.91     39.70 o 
  -2  -1   6     3374.50     3411.23    111.42 o 
  -1  -1   6      762.92      764.62     10.98 o 
   0  -1   6      426.91      442.04     28.42 o 
   1  -1   6      795.30      759.28      7.18 o 
   2  -1   6     3388.38     2988.40    362.10 o 
   3  -1   6      671.51      512.45    111.54 o 
   4  -1   6      261.49      222.43     10.21 o 
   5  -1   6      163.42       51.00      5.56 o 
   6  -1   6      349.97      396.07     13.18 o 
   7  -1   6      383.07      737.80     51.44 o 
   8  -1   6      136.36      235.29      9.86 o 
  -8   0   6      269.98      359.83     15.55 o 
  -7   0   6       23.01      171.70     46.78 o 
  -6   0   6      428.88      505.15     17.02 o 
  -5   0   6      176.25      250.73     12.95 o 
  -4   0   6      704.67      611.92     28.34 o 
  -3   0   6      720.08      638.20     23.93 o 
  -2   0   6     8341.98     8184.63    366.69 o 
   0   0   6        0.55        0.82      0.30 o 
   1   0   6    22570.28    21468.84     53.17 o 
   2   0   6     6233.03     6045.90    192.65 o 
   3   0   6      307.25      207.00     64.12 o 
   4   0   6      997.48      824.04     31.92 o 
   5   0   6       54.55       13.24      3.15 o 
   6   0   6      237.37      154.76     10.88 o 
   7   0   6       55.91      127.28      5.36 o 
   8   0   6      192.63      278.05     11.01 o 
  -8   1   6      111.42      111.00      8.81 o 
  -7   1   6      155.02      123.93      6.37 o 
  -6   1   6      236.55      217.69     10.37 o 
  -5   1   6      455.98      386.66     22.27 o 
  -4   1   6      220.00      228.17     22.48 o 
  -3   1   6      936.79      857.23      9.52 o 
  -2   1   6     3396.22     3417.61     19.36 o 
  -1   1   6      758.58      739.59      8.16 o 
   0   1   6      427.79      442.99      6.96 o 
   1   1   6      800.56      737.95      6.65 o 
   2   1   6     3365.60     3251.54    142.59 o 
   3   1   6      669.97      619.21     45.86 o 
   4   1   6      261.24      232.77      6.88 o 
   5   1   6      162.76       58.67      4.72 o 
   6   1   6      352.07      374.62     14.81 o 
   7   1   6      382.08      686.69     15.45 o 
   8   1   6      134.82      233.35      9.72 o 
  -8   2   6       81.89      114.36      9.83 o 
  -7   2   6      572.86      554.04     27.96 o 
  -6   2   6      568.73      602.70     37.26 o 
  -5   2   6      109.53       21.96      9.68 o 
  -4   2   6      107.01      145.22      6.29 o 
  -3   2   6     3055.75     3897.73     87.47 o 
  -2   2   6      616.18      574.11      6.83 o 
  -1   2   6     2594.79     2538.96     13.50 o 
   1   2   6     2332.00     2508.78     13.57 o 
   2   2   6      570.99      569.48      9.42 o 
   3   2   6     4062.38     3954.40    125.90 o 
   4   2   6      165.85      193.92      6.75 o 
   5   2   6      376.02      351.80     17.41 o 
   6   2   6      286.74      189.94      8.13 o 
   7   2   6      585.22      681.89     13.12 o 
   8   2   6      119.99      152.73     17.65 o 
  -8   3   6      171.64      296.21     14.82 o 
  -7   3   6      251.31      355.34     11.17 o 
  -6   3   6     1278.41     1463.22     40.46 o 
  -5   3   6      348.84      290.97     14.65 o 
  -4   3   6      298.28      307.93      9.07 o 
  -3   3   6      661.78      712.91      9.28 o 
  -2   3   6     3712.33     3457.22     21.94 o 
  -1   3   6     1200.36     1327.12      9.22 o 
   0   3   6        1.29        1.74      0.39 o 
   1   3   6     1410.00     1418.22     13.41 o 
   2   3   6     3078.11     3278.80     21.14 o 
   3   3   6      782.02      740.35     48.02 o 
   4   3   6      216.57      237.60     18.30 o 
   5   3   6      141.56       76.93      5.43 o 
   6   3   6      592.01      322.52     13.16 o 
   7   3   6      134.97      155.70     20.14 o 
   8   3   6       49.98       86.85     12.25 o 
  -8   4   6       11.42       19.24      3.94 o 
  -7   4   6       53.76       38.89      4.33 o 
  -6   4   6      113.73       94.07     27.79 o 
  -5   4   6      276.89      251.97      5.48 o 
  -4   4   6      220.77      215.90      9.54 o 
  -3   4   6      535.27      635.97     25.15 o 
  -2   4   6      322.69      345.15      4.61 o 
  -1   4   6     1358.61     1479.34     12.20 o 
   0   4   6     5383.70     5601.72     16.55 o 
   1   4   6     1696.33     1670.02     13.39 o 
   2   4   6      322.59      362.78      6.71 o 
   3   4   6      710.20      746.55     15.09 o 
   4   4   6      112.22      123.21     15.04 o 
   5   4   6      233.74      218.39      6.98 o 
   6   4   6      336.89      423.00     15.60 o 
   7   4   6       91.03      127.78      7.42 o 
   8   4   6       10.66       38.58      3.82 o 
  -8   5   6      128.88      176.57      9.89 o 
  -7   5   6      106.60      115.74      8.59 o 
  -6   5   6      253.22      221.36     19.18 o 
  -5   5   6      693.92      619.88     39.84 o 
  -4   5   6      806.03      911.16     14.50 o 
  -3   5   6     2590.56     2513.88     42.41 o 
  -2   5   6      381.29      389.98      5.58 o 
  -1   5   6      784.35      763.30      7.93 o 
   0   5   6        3.91        6.12      0.52 o 
   1   5   6      717.22      743.79      8.30 o 
   2   5   6      257.20      340.62      7.74 o 
   3   5   6     2370.56     2400.65     33.48 o 
   4   5   6      898.41      891.03     15.39 o 
   5   5   6      855.91      824.72     20.98 o 
   6   5   6      144.92       90.51      7.16 o 
   7   5   6      100.87      133.88     15.04 o 
   8   5   6      106.84      151.72      6.62 o 
  -8   6   6       22.26       13.63      2.68 o 
  -7   6   6       56.10       53.04      7.63 o 
  -6   6   6      180.67      203.85      7.34 o 
  -5   6   6      415.54      477.21     94.47 o 
  -4   6   6      334.00      348.29      7.65 o 
  -3   6   6      158.83      139.14      6.93 o 
  -2   6   6      471.71      570.84      8.02 o 
  -1   6   6     1323.67     1238.74     15.77 o 
   0   6   6     2140.52     2374.86     19.93 o 
   1   6   6     1033.10     1148.06     16.53 o 
   2   6   6      632.08      650.00     14.23 o 
   3   6   6       54.44       95.40      7.19 o 
   4   6   6      314.29      307.17     10.57 o 
   5   6   6      500.75      514.61     24.34 o 
   6   6   6       78.48       47.61      5.33 o 
   7   6   6       63.47       94.76      6.27 o 
   8   6   6       50.09       85.96      4.18 o 
  -7   7   6      133.11      125.15      9.00 o 
  -6   7   6      205.26      294.39     65.02 o 
  -5   7   6       87.28      267.99     11.88 o 
  -4   7   6      568.34      552.33     11.00 o 
  -3   7   6      261.58      202.36      7.14 o 
  -2   7   6     1003.28      951.65     19.90 o 
  -1   7   6      470.12      442.43     10.56 o 
   0   7   6      142.03      172.06      6.67 o 
   1   7   6      530.09      466.00     11.82 o 
   2   7   6     1098.86     1012.36     18.93 o 
   3   7   6      185.44      157.41      9.32 o 
   4   7   6      604.76      553.71     10.80 o 
   5   7   6      276.91      278.80     17.88 o 
   6   7   6      119.15       94.02      6.96 o 
   7   7   6       48.47       24.41      2.95 o 
  -7   8   6       82.62      110.10      7.15 o 
  -6   8   6       14.76       59.82     32.84 o 
  -5   8   6       91.32      157.03      8.94 o 
  -4   8   6     1193.57      822.18     20.83 o 
  -3   8   6     1016.22      790.97     17.07 o 
  -2   8   6     1234.09      937.78     66.93 o 
  -1   8   6      453.42      368.41     16.83 o 
   0   8   6       22.59       23.64      2.31 o 
   1   8   6      292.95      324.99     10.37 o 
   2   8   6     1089.69     1020.43     19.54 o 
   3   8   6      799.26      777.51     30.51 o 
   4   8   6      489.59      252.24     17.66 o 
   5   8   6      136.52      119.94     11.28 o 
   6   8   6       11.46       12.72      2.73 o 
   7   8   6       38.72       37.81      2.92 o 
  -6   9   6       12.08       13.88      3.25 o 
  -5   9   6       29.69       92.02      6.41 o 
  -4   9   6      119.35      194.61     30.68 o 
  -3   9   6      273.59      477.67     16.03 o 
  -2   9   6      172.72      331.03     13.50 o 
  -1   9   6     1412.40     1008.41    103.65 o 
   0   9   6      118.35      111.87      6.46 o 
   1   9   6     1164.57     1163.04     34.54 o 
   4   9   6       54.65       25.01      5.95 o 
   5   9   6       44.45       36.11      4.14 o 
   6   9   6       12.78       31.03      3.09 o 
  -6  10   6       56.97       40.34      3.92 o 
  -5  10   6       57.17       57.69     11.56 o 
  -4  10   6      101.38      130.91     32.31 o 
  -3  10   6      315.33      318.98     12.30 o 
  -2  10   6      356.26      263.58     11.19 o 
  -1  10   6       81.28      112.76      7.38 o 
   4  10   6       95.88       87.61      8.81 o 
   5  10   6       74.41       88.08      5.25 o 
   6  10   6       45.04       36.70      3.61 o 
  -5  11   6       31.08       26.25      3.41 o 
  -4  11   6      186.44      224.80      9.62 o 
  -3  11   6      141.59      198.74     49.41 o 
  -2  11   6      156.45      228.33      9.81 o 
   1  11   6       36.09       38.57      4.89 o 
   3  11   6       65.79       49.67      6.50 o 
   4  11   6      163.62      137.97      8.74 o 
   5  11   6       13.84        6.74      1.89 o 
  -4  12   6       82.13       44.05      4.11 o 
  -3  12   6       47.16      119.64      7.15 o 
  -2  12   6       81.12      165.38     10.01 o 
  -1  12   6      162.43      138.90      8.88 o 
   0  12   6       98.57       99.88      7.44 o 
   1  12   6       95.85       96.75      6.16 o 
   2  12   6      214.04      199.12     10.64 o 
   3  12   6      147.48      112.41      6.71 o 
   4  12   6       85.68       71.50      4.95 o 
  -2  13   6      174.80      187.30      7.46 o 
  -1  13   6      343.23      300.02      9.83 o 
   0  13   6       70.12       66.10      4.39 o 
  -2 -13   7       25.48       40.61      3.57 o 
  -1 -13   7      148.16      143.75     16.65 o 
   0 -13   7       40.62       51.94      2.98 o 
   1 -13   7      122.74      102.20      6.17 o 
   2 -13   7       12.22       41.09      4.06 o 
  -3 -12   7      218.09      189.18     21.55 o 
  -2 -12   7      474.93      371.98     20.30 o 
  -1 -12   7      116.01      102.64      4.78 o 
   0 -12   7      167.56      157.47      5.35 o 
   1 -12   7       74.48      132.16     24.19 o 
   2 -12   7      155.76      234.32      7.89 o 
   3 -12   7      146.81      181.29      5.52 o 
   4 -12   7      119.27      146.24      5.65 o 
  -5 -11   7      324.30      435.50     14.71 o 
  -4 -11   7       70.55       77.20     32.71 o 
  -3 -11   7      355.29      294.04     30.47 o 
  -2 -11   7      232.64      239.43      9.31 o 
  -1 -11   7      178.65      180.89      5.65 o 
   0 -11   7      345.95      331.68     11.18 o 
   1 -11   7      204.48      190.79      6.69 o 
   2 -11   7      187.49      201.55      8.60 o 
   3 -11   7      114.90      197.05      8.26 o 
   4 -11   7      108.47       95.18      3.78 o 
   5 -11   7      122.89      117.76     36.83 o 
  -6 -10   7      165.39      197.39      9.47 o 
  -5 -10   7       50.75       50.97      6.01 o 
  -4 -10   7      162.21      128.22      9.68 o 
  -3 -10   7       71.26      122.58      6.63 o 
  -2 -10   7      106.92       74.30      4.84 o 
  -1 -10   7      148.48      130.65      8.76 o 
   0 -10   7       26.69       41.65      4.26 o 
   1 -10   7      123.71      134.50      6.07 o 
   2 -10   7       44.49       61.29      5.36 o 
   3 -10   7      162.46      128.08      9.33 o 
   4 -10   7       53.68       72.68     31.40 o 
   5 -10   7       64.04       51.71      3.67 o 
   6 -10   7       50.61       32.26      2.71 o 
  -6  -9   7       81.93       79.13      5.38 o 
  -5  -9   7       84.81      121.07     10.79 o 
  -4  -9   7       88.19      155.40      7.16 o 
  -3  -9   7      265.62      260.96     10.35 o 
  -2  -9   7      557.17      369.52     41.92 o 
  -1  -9   7      970.09      785.47     18.80 o 
   0  -9   7      119.07      127.07      7.96 o 
   1  -9   7      436.97      585.93     13.54 o 
   2  -9   7      285.12      357.31     15.02 o 
   3  -9   7      345.46      334.39      9.18 o 
   4  -9   7      115.56      120.82     18.95 o 
   5  -9   7       68.25      132.12     55.35 o 
   6  -9   7       96.67      123.50      4.82 o 
  -7  -8   7       30.29        3.91      1.66 o 
  -6  -8   7      121.66      158.54      8.75 o 
  -5  -8   7       43.90       75.23     17.24 o 
  -4  -8   7      486.07      621.57     52.61 o 
  -3  -8   7      260.72      210.85     24.92 o 
  -2  -8   7      238.12      191.26     10.85 o 
  -1  -8   7       18.98       33.46      3.31 o 
   0  -8   7      115.18      151.60      7.30 o 
   1  -8   7       62.71       45.61      3.18 o 
   2  -8   7      202.00      223.67      7.44 o 
   3  -8   7      134.05      205.53      8.53 o 
   4  -8   7      794.56      668.90     27.36 o 
   5  -8   7       90.40      101.12     10.69 o 
   6  -8   7       37.20       24.52      3.76 o 
   7  -8   7       99.67      133.57      6.03 o 
  -7  -7   7        9.19        6.10      2.31 o 
  -6  -7   7      324.07      466.93     16.30 o 
  -5  -7   7      435.68      410.00     60.66 o 
  -4  -7   7      333.39      371.65    129.34 o 
  -3  -7   7       56.74       65.03      5.03 o 
   2  -7   7      353.71      405.44     21.86 o 
   3  -7   7      111.42       96.42      4.47 o 
   4  -7   7      799.02      665.14     15.40 o 
   5  -7   7      618.54      597.56     67.19 o 
   6  -7   7      149.69      103.63      7.81 o 
   7  -7   7        8.68       35.58     10.09 o 
  -8  -6   7       83.22       67.74      6.34 o 
  -7  -6   7       83.31      125.65      6.19 o 
  -6  -6   7      210.50      296.11     10.48 o 
  -5  -6   7      400.27      367.26     46.24 o 
  -4  -6   7      317.46      264.41     66.35 o 
   4  -6   7      526.24      467.90     15.05 o 
   5  -6   7      495.05      515.37     15.35 o 
   6  -6   7       57.77       13.68      7.88 o 
   7  -6   7       25.59       15.08      4.43 o 
   8  -6   7      129.44      236.84     11.02 o 
  -8  -5   7       43.28      101.55     15.34 o 
  -7  -5   7      217.87      208.83      9.02 o 
  -6  -5   7       32.47       57.37      3.99 o 
  -5  -5   7      237.96      183.93      7.41 o 
  -4  -5   7      393.15      327.36     50.89 o 
   4  -5   7      229.53      248.54     10.11 o 
   5  -5   7      195.06      192.47      7.12 o 
   6  -5   7       24.49       29.25      9.31 o 
   7  -5   7      301.74      401.54     30.67 o 
   8  -5   7       60.18       86.07      8.75 o 
  -8  -4   7       32.67       43.04      3.29 o 
  -7  -4   7       57.95       65.08      5.44 o 
  -6  -4   7      397.49      470.21     11.16 o 
  -5  -4   7      370.71      529.02     16.17 o 
  -3  -4   7      497.20      722.84     21.28 o 
  -2  -4   7      253.44      336.64     12.87 o 
  -1  -4   7      311.99      581.78     13.90 o 
   5  -4   7      105.88      175.18     53.57 o 
   6  -4   7      130.82       66.27      6.76 o 
   7  -4   7      170.46      206.06     11.03 o 
   8  -4   7       45.43      226.43     40.13 o 
  -8  -3   7      109.64      151.39     13.09 o 
  -7  -3   7      128.89      199.44      7.40 o 
  -6  -3   7      449.26      129.07      7.56 o 
  -5  -3   7       67.55       71.02      3.87 o 
  -4  -3   7       99.09      125.48     10.03 o 
  -3  -3   7      428.08      810.74     20.30 o 
  -2  -3   7     1646.28     1983.38     26.84 o 
  -1  -3   7      102.77      166.28      6.21 o 
   0  -3   7     1264.77     1507.21     14.58 o 
   5  -3   7      112.02      165.38      7.44 o 
   6  -3   7     1322.22     1697.46     25.21 o 
   7  -3   7      119.85      250.15      9.10 o 
   8  -3   7      169.92      225.28     40.24 o 
  -8  -2   7       90.40      137.82      9.50 o 
  -7  -2   7      299.86      401.36     15.99 o 
  -6  -2   7      290.54      371.09     13.33 o 
  -5  -2   7      235.65      229.62      8.53 o 
  -4  -2   7      281.76      351.96     15.10 o 
  -3  -2   7      911.10      912.28     19.76 o 
  -2  -2   7     1117.14     1934.94     24.98 o 
  -1  -2   7      146.62      227.48      6.74 o 
   0  -2   7      170.40      182.63      4.49 o 
   1  -2   7      329.30      200.31      2.35 o 
   2  -2   7     2575.05     2130.59     23.03 o 
   3  -2   7      611.50      620.66     14.67 o 
   4  -2   7      418.02      363.65     12.86 o 
   5  -2   7      421.86      405.00     37.06 o 
   6  -2   7       79.72       22.61      4.23 o 
   7  -2   7      428.44      552.59     27.95 o 
   8  -2   7       49.05      160.12      6.56 o 
  -8  -1   7      174.39      221.66     12.25 o 
  -7  -1   7      888.74     1164.03     63.60 o 
  -6  -1   7      205.55      268.03     19.39 o 
  -5  -1   7      212.40      257.52     14.02 o 
  -4  -1   7      210.01      331.76     13.99 o 
  -3  -1   7      391.51      715.19     73.05 o 
  -2  -1   7      508.61      451.48     11.17 o 
  -1  -1   7      579.19      991.68     13.06 o 
   0  -1   7      428.04      401.68      5.75 o 
   1  -1   7     1808.45     1445.10     48.05 o 
   2  -1   7      312.32      294.42     69.60 o 
   3  -1   7     1130.03     1052.43     43.05 o 
   4  -1   7      562.25      500.16     15.56 o 
   5  -1   7      243.62      193.78     10.75 o 
   6  -1   7       79.76       80.53      4.28 o 
   7  -1   7      257.84      106.52      8.18 o 
   8  -1   7      163.49      212.32      9.16 o 
  -8   0   7      129.24      161.64     10.82 o 
  -7   0   7       20.07       45.48     13.91 o 
  -6   0   7        3.06       18.00      5.92 o 
  -5   0   7        0.92        6.65      2.64 o 
  -4   0   7       64.86       70.12      3.97 o 
  -3   0   7      478.90      398.69      7.85 o 
  -2   0   7     1272.91     2465.03     27.59 o 
  -1   0   7     1569.85     1224.58     13.78 o 
   0   0   7       58.28       48.10      1.50 o 
   1   0   7      532.44      739.48     10.32 o 
   2   0   7     4424.14     3617.40     82.93 o 
   3   0   7      279.64      249.16     23.90 o 
   4   0   7       39.43       34.42      3.01 o 
   5   0   7        3.20        1.90      1.60 o 
   6   0   7        7.06        5.56      1.61 o 
   7   0   7       39.19      193.56     34.73 o 
   8   0   7      112.91      120.95      7.07 o 
  -8   1   7      175.39      192.80     11.34 o 
  -7   1   7      891.17     1067.55     60.62 o 
  -6   1   7      206.81      251.77     19.79 o 
  -5   1   7      212.95      240.70     22.19 o 
  -4   1   7      211.70      278.43     42.42 o 
  -3   1   7      392.01      615.73     11.90 o 
  -2   1   7      513.74      416.56     13.10 o 
  -1   1   7      579.59      857.77     16.39 o 
   0   1   7      427.33      429.31      5.70 o 
   1   1   7     1809.64     1333.70    137.23 o 
   2   1   7      311.53      347.43      8.06 o 
   3   1   7     1130.32     1004.07     55.00 o 
   4   1   7      559.64      519.58     10.40 o 
   5   1   7      242.02      243.59      7.99 o 
   6   1   7       78.57       67.86      5.57 o 
   7   1   7      257.48      109.26      6.37 o 
   8   1   7      162.76      210.57      9.09 o 
  -8   2   7       91.07      126.51      6.61 o 
  -7   2   7      300.91      498.61     14.16 o 
  -6   2   7      292.02      354.73     11.49 o 
  -5   2   7      235.46      236.42     34.50 o 
  -4   2   7      282.38      357.46     35.60 o 
  -3   2   7      913.75      841.96      7.97 o 
  -2   2   7     1118.30     1576.14     20.34 o 
  -1   2   7      147.09      195.51      3.29 o 
   0   2   7      171.52      178.20      5.26 o 
   1   2   7      329.10      280.12      7.36 o 
   2   2   7     2572.42     2101.61     54.82 o 
   3   2   7      608.18      651.34     37.26 o 
   4   2   7      416.67      431.36     15.18 o 
   5   2   7      421.79      401.48     22.12 o 
   6   2   7       79.28       22.05      3.24 o 
   7   2   7      426.97      538.08     11.58 o 
   8   2   7       49.40      135.99     21.02 o 
  -8   3   7      109.78      150.57     10.44 o 
  -7   3   7      130.06      194.80      7.33 o 
  -6   3   7      450.85      116.64      7.65 o 
  -5   3   7       68.27       86.30      7.40 o 
  -4   3   7       97.99      100.68      5.41 o 
  -3   3   7      427.78      634.24     45.70 o 
  -2   3   7     1645.96     1676.36     20.35 o 
  -1   3   7      104.34      130.27      3.65 o 
   0   3   7     1265.46     1317.97     12.93 o 
   1   3   7      195.96      164.85      3.99 o 
   2   3   7     1975.91     1960.57     12.80 o 
   3   3   7      914.56      866.58     29.16 o 
   4   3   7      114.37      118.48      5.97 o 
   5   3   7      112.93      163.45      7.66 o 
   6   3   7     1320.33     1656.16     34.14 o 
   7   3   7      119.63      227.58     12.46 o 
   8   3   7      170.48      266.63      9.88 o 
  -8   4   7       32.29       43.16      5.55 o 
  -7   4   7       58.61       84.27      6.11 o 
  -6   4   7      400.56      438.66     11.86 o 
  -5   4   7      370.63      379.80     13.73 o 
  -4   4   7      198.95      350.65     10.59 o 
  -3   4   7      495.28      546.83     10.76 o 
  -2   4   7      252.92      265.03      5.17 o 
  -1   4   7      311.61      407.67      5.96 o 
   0   4   7      444.56      494.42      5.67 o 
   1   4   7      523.38      505.22      7.59 o 
   2   4   7      320.64      296.75      6.26 o 
   3   4   7      557.60      545.66     21.15 o 
   4   4   7      735.36      627.86     20.23 o 
   5   4   7      105.59        6.18      2.28 o 
   6   4   7      129.75       61.50      6.03 o 
   7   4   7      168.96      195.24     13.81 o 
   8   4   7       45.57      177.59     25.08 o 
  -8   5   7       43.03       67.95      6.18 o 
  -7   5   7      219.08      186.58      8.49 o 
  -6   5   7       32.13       49.16      5.05 o 
  -5   5   7      236.67      191.12      7.23 o 
  -4   5   7      392.08      384.20      7.92 o 
  -3   5   7      733.65      589.29     10.68 o 
  -2   5   7      167.86      190.94      5.33 o 
  -1   5   7      381.05      790.25      8.57 o 
   0   5   7      867.62      828.85     11.64 o 
   1   5   7     1347.99     1204.10     31.10 o 
   2   5   7      263.20      238.61      5.89 o 
   3   5   7      235.79      369.06     79.73 o 
   4   5   7      229.21      205.87      7.08 o 
   5   5   7      195.89      179.33      8.09 o 
   6   5   7       24.59       21.24      3.73 o 
   7   5   7      301.93      356.70     12.62 o 
   8   5   7       60.77       86.60      4.86 o 
  -8   6   7       82.66       44.93      4.36 o 
  -7   6   7       82.54      113.29      5.99 o 
  -6   6   7      211.64      195.79     15.70 o 
  -5   6   7      402.17      407.11    119.66 o 
  -4   6   7      317.47      355.20     12.25 o 
  -3   6   7       35.68       58.05      4.02 o 
  -2   6   7      404.65      345.48      8.42 o 
  -1   6   7      198.95      284.96      4.86 o 
   0   6   7        6.67        7.86      1.80 o 
   1   6   7      387.90      354.66      7.33 o 
   2   6   7      123.50      207.41     23.67 o 
   3   6   7      120.14       92.16      7.03 o 
   4   6   7      525.77      469.19     24.00 o 
   5   6   7      496.35      443.99     22.91 o 
   6   6   7       57.62       10.18      3.08 o 
   7   6   7       25.65       12.80      2.59 o 
   8   6   7      129.42      207.70     10.10 o 
  -7   7   7        9.79        3.81      2.24 o 
  -6   7   7      322.77      299.83      8.30 o 
  -5   7   7      435.13      399.96     63.90 o 
  -4   7   7      333.13      400.35     46.53 o 
  -3   7   7       55.88       65.30      3.43 o 
  -2   7   7      323.62      309.92      7.47 o 
  -1   7   7       10.21       11.08      1.76 o 
   0   7   7       61.72       78.20      4.65 o 
   1   7   7        9.61       12.45      2.13 o 
   2   7   7      351.90      352.15     11.30 o 
   3   7   7      113.37       89.07      3.82 o 
   4   7   7      799.64      601.13     22.70 o 
   5   7   7      619.50      617.81     26.76 o 
   6   7   7      149.32       91.78      7.07 o 
   7   7   7        8.36       27.40      9.71 o 
  -7   8   7       30.74        1.61      1.58 o 
  -6   8   7      120.29       94.52     33.01 o 
  -5   8   7       42.94      106.11      7.43 o 
  -4   8   7      488.01      684.17     19.32 o 
  -3   8   7      261.04      262.62     69.88 o 
  -2   8   7      239.16      207.76      9.33 o 
  -1   8   7       18.82       32.23      2.92 o 
   0   8   7      114.27      145.65      6.64 o 
   1   8   7       63.32       48.04      5.13 o 
   2   8   7      200.19      205.71     10.61 o 
   3   8   7      132.97      159.34     11.89 o 
   4   8   7      794.57      733.07     29.29 o 
   5   8   7       90.35       87.42      9.77 o 
   6   8   7       37.64       16.92      2.83 o 
   7   8   7       98.02      110.85      4.77 o 
  -6   9   7       80.60       60.21      5.92 o 
  -5   9   7       84.78      128.05     21.82 o 
  -4   9   7       87.67      146.06     59.95 o 
  -3   9   7      263.80      295.00     12.69 o 
  -2   9   7      556.81      374.02     14.17 o 
  -1   9   7      971.47      631.70     17.38 o 
   0   9   7      118.57      111.94      6.39 o 
   1   9   7      439.25      580.65     14.65 o 
   4   9   7      117.63       92.77     10.28 o 
   5   9   7       68.79       46.97      4.71 o 
   6   9   7       99.39      113.00      5.57 o 
  -6  10   7      166.11      163.60      7.26 o 
  -5  10   7       51.97       62.14     15.03 o 
  -4  10   7      161.93      130.93      5.68 o 
  -3  10   7       71.45      266.94     11.56 o 
  -2  10   7      106.66      100.86      7.40 o 
  -1  10   7      149.38      206.35      9.59 o 
   4  10   7       54.24       23.70      5.25 o 
   5  10   7       62.55       45.85      3.81 o 
  -5  11   7      323.71      347.80     11.17 o 
  -4  11   7       72.09       90.27     11.71 o 
  -3  11   7      355.59      233.94     25.14 o 
  -2  11   7      232.99      201.86      7.13 o 
   1  11   7      205.43      147.22      8.87 o 
   3  11   7      114.60      111.66      9.68 o 
   4  11   7      108.95       74.72      6.54 o 
   5  11   7      123.22       55.23      4.37 o 
  -4  12   7      103.92       80.80      5.13 o 
  -3  12   7      219.41      190.33      8.75 o 
  -2  12   7      475.62      337.06     13.22 o 
  -1  12   7      115.81       90.47      7.11 o 
   0  12   7      169.80      130.30      8.00 o 
   1  12   7       75.61       81.72      5.82 o 
   3  12   7      146.53      131.88      7.50 o 
   4  12   7      121.39       98.95      5.42 o 
  -2  13   7       24.94       21.85      2.67 o 
  -1  13   7      147.97      107.30      5.83 o 
   0  13   7       41.47       51.45      3.83 o 
  -2 -13   8       33.19       62.17      4.10 o 
  -1 -13   8      123.64      109.06      5.92 o 
   0 -13   8      210.33      212.06      6.12 o 
   1 -13   8      133.73      112.54      8.67 o 
   2 -13   8      107.37       89.64      5.09 o 
  -3 -12   8      140.86      202.70     82.78 o 
  -2 -12   8      281.81      272.14     17.76 o 
  -1 -12   8      388.78      417.17      7.80 o 
   0 -12   8       31.35       26.13      2.35 o 
   1 -12   8      477.29      433.25      8.52 o 
   2 -12   8      131.46      173.49     13.29 o 
   3 -12   8      296.91      299.65     17.85 o 
   4 -12   8      110.98      111.41      4.77 o 
  -5 -11   8       41.33       22.43      3.39 o 
  -4 -11   8       73.44       99.63     13.29 o 
  -3 -11   8       84.70       90.26     11.74 o 
  -2 -11   8      134.46      163.72     30.74 o 
  -1 -11   8       71.04       92.15      4.85 o 
   0 -11   8      851.38      813.38     14.87 o 
   1 -11   8       61.10       85.99      4.55 o 
   2 -11   8      124.55      137.03      7.18 o 
   3 -11   8       99.19      110.44     17.94 o 
   4 -11   8       29.10       80.00     13.94 o 
   5 -11   8      110.47      151.08      4.75 o 
  -5 -10   8       21.84       12.52      3.31 o 
  -4 -10   8       45.41       48.64      8.49 o 
  -3 -10   8      337.68      299.57     19.14 o 
  -2 -10   8       43.91       44.54      3.30 o 
  -1 -10   8      525.74      568.29     20.76 o 
   0 -10   8        8.88       13.84      2.59 o 
   1 -10   8      590.14      595.87     12.34 o 
   2 -10   8      114.68       61.42      5.35 o 
   3 -10   8      352.80      353.41     11.44 o 
   4 -10   8       44.13       48.36      4.17 o 
   5 -10   8       20.85       22.96      2.85 o 
  -6  -9   8      125.97      164.87      7.54 o 
  -5  -9   8      244.00      250.89     15.34 o 
  -4  -9   8      415.94      405.36     12.21 o 
  -3  -9   8       98.02       79.94      5.84 o 
  -2  -9   8      219.18      220.50     19.44 o 
  -1  -9   8      270.63      279.36     10.08 o 
   0  -9   8       28.65       19.05      3.09 o 
   1  -9   8      266.77      286.55     10.88 o 
   2  -9   8      259.27      252.01      7.99 o 
   3  -9   8       40.04       58.26      5.19 o 
   4  -9   8      330.60      350.15     33.86 o 
   5  -9   8      231.63      246.13      8.76 o 
   6  -9   8       41.44       10.16      2.27 o 
  -7  -8   8       81.88      103.21      5.38 o 
  -6  -8   8       13.13        6.68      2.62 o 
  -5  -8   8       38.40       30.60      6.37 o 
  -4  -8   8      804.57      854.16     98.67 o 
  -3  -8   8      307.41      258.04     42.64 o 
  -2  -8   8      391.67      351.77     33.29 o 
  -1  -8   8      307.93      365.14     20.53 o 
   0  -8   8      112.09      124.34      7.70 o 
   1  -8   8      415.22      415.61     15.32 o 
   2  -8   8      414.71      390.14     15.71 o 
   3  -8   8      158.86      231.70      7.53 o 
   4  -8   8     1115.24     1150.87     16.18 o 
   5  -8   8       38.79       37.21      6.91 o 
   6  -8   8       28.72       52.30      4.34 o 
   7  -8   8       31.27        8.26      1.81 o 
  -7  -7   8       81.57      131.03      7.23 o 
  -6  -7   8       39.68       29.99      4.61 o 
  -5  -7   8      142.08      187.75     82.85 o 
  -4  -7   8      296.66      305.72     16.41 o 
  -3  -7   8      405.58      327.37     62.19 o 
  -2  -7   8      128.98      146.42      8.55 o 
   2  -7   8      205.61      214.86      7.28 o 
   3  -7   8      266.40      316.68      8.37 o 
   4  -7   8      193.31      247.24     29.57 o 
   5  -7   8      307.07      288.49     11.20 o 
   6  -7   8       95.91      132.86      5.61 o 
   7  -7   8       30.61       27.71      6.90 o 
  -8  -6   8      112.81      180.41     16.23 o 
  -7  -6   8       35.16       20.58      3.64 o 
  -6  -6   8      183.00      197.09     11.09 o 
  -5  -6   8      234.26      233.19      9.67 o 
  -4  -6   8      594.39      562.20     86.04 o 
  -3  -6   8      623.51      594.86     46.56 o 
   3  -6   8      667.01      762.73     68.45 o 
   4  -6   8      974.95      992.56     21.90 o 
   5  -6   8      169.31      316.29    108.64 o 
   6  -6   8       85.49       88.96     26.03 o 
   7  -6   8       57.02       79.65      6.19 o 
   8  -6   8       75.14      129.20      8.05 o 
  -8  -5   8       25.99       75.36      6.85 o 
  -7  -5   8      169.54      301.93      9.13 o 
  -6  -5   8       94.72      124.76     10.43 o 
  -5  -5   8       44.44       35.18      4.25 o 
  -4  -5   8      134.52      115.26     59.59 o 
   4  -5   8      389.53      415.08     12.33 o 
   5  -5   8       46.56       48.49      8.58 o 
   6  -5   8       27.10       12.73     15.38 o 
   7  -5   8       59.38       36.19      4.73 o 
   8  -5   8       40.65       69.41      6.89 o 
  -8  -4   8      257.73      415.07     13.10 o 
  -7  -4   8       47.08       50.81      4.96 o 
  -6  -4   8       97.79       61.51      4.19 o 
  -5  -4   8      219.55      137.07     27.68 o 
  -3  -4   8     1316.77     1526.07     31.00 o 
  -2  -4   8    10628.05    14078.61     78.47 o 
  -1  -4   8     4668.70     5701.27     43.26 o 
   5  -4   8      594.69      866.53     14.88 o 
   6  -4   8      284.37      421.41     15.92 o 
   7  -4   8       65.81      105.92      7.87 o 
   8  -4   8      146.62      113.78      9.63 o 
  -8  -3   8      117.78      214.20     20.60 o 
  -7  -3   8      219.58      313.18     10.57 o 
  -6  -3   8      215.61      230.85      9.90 o 
  -5  -3   8      214.24      157.94      7.27 o 
  -4  -3   8      893.24     1059.40     27.45 o 
  -3  -3   8     3485.41     3671.17     42.80 o 
  -2  -3   8     4836.15     5879.96     45.14 o 
  -1  -3   8     2404.28     2743.16     25.86 o 
   0  -3   8     9269.26    10330.56     37.43 o 
   5  -3   8      355.52      336.12     11.78 o 
   6  -3   8      177.26      137.92     11.09 o 
   7  -3   8      132.07      138.52      8.25 o 
   8  -3   8      125.94      129.06     29.73 o 
  -8  -2   8      121.48      177.00     10.68 o 
  -7  -2   8      270.89      200.23     32.92 o 
  -6  -2   8      616.60      661.34     33.22 o 
  -5  -2   8       72.75       80.95      3.89 o 
  -4  -2   8      296.91      544.71     18.39 o 
  -3  -2   8      399.92      372.03     13.14 o 
  -2  -2   8     8406.16     8478.47    619.15 o 
  -1  -2   8      104.06      115.42      5.83 o 
   0  -2   8       62.85       62.48      2.78 o 
   1  -2   8      118.98      115.32      2.31 o 
   2  -2   8     7668.98     7922.25     45.53 o 
   3  -2   8      298.37      290.19     10.43 o 
   4  -2   8      946.47      771.22     18.69 o 
   5  -2   8      137.56      138.78      5.48 o 
   6  -2   8      483.03      518.91     21.66 o 
   7  -2   8      582.34      756.49     21.00 o 
   8  -2   8      135.44      180.09     26.05 o 
  -8  -1   8       63.15      158.54     10.35 o 
  -7  -1   8      161.06      111.07      7.10 o 
  -6  -1   8      318.13      267.91      7.29 o 
  -5  -1   8       18.59       31.24     14.64 o 
  -4  -1   8      283.70      276.15     12.54 o 
  -3  -1   8     4819.23     4730.96     44.75 o 
  -2  -1   8     1747.12     1929.36     23.47 o 
  -1  -1   8     4155.83     4312.91     41.19 o 
   0  -1   8     2390.32     2286.26     20.15 o 
   1  -1   8     4041.97     4108.75    105.19 o 
   2  -1   8     1838.92     1721.34    134.55 o 
   3  -1   8     3185.34     2917.66    214.88 o 
   4  -1   8      364.93      283.96     12.09 o 
   5  -1   8       26.47       32.17     10.63 o 
   6  -1   8      578.37      653.62     19.04 o 
   7  -1   8      498.74      644.43     19.22 o 
   8  -1   8      131.95      142.22      7.43 o 
  -8   0   8       82.16      116.46      8.84 o 
  -7   0   8      493.10      485.50     37.39 o 
  -6   0   8      128.24      151.50     11.19 o 
  -5   0   8      155.75      100.86      8.54 o 
  -4   0   8      159.43      145.22      5.81 o 
  -3   0   8      458.31      682.64     10.51 o 
  -2   0   8    18201.43    18551.54     70.70 o 
  -1   0   8      238.78      227.97      6.29 o 
   1   0   8      240.65      259.64      6.25 o 
   2   0   8    16089.06    16795.09    290.02 o 
   3   0   8     1237.50     1071.20     40.63 o 
   4   0   8       76.30      114.53     14.66 o 
   5   0   8      183.96      146.09      6.95 o 
   6   0   8       60.41       34.07      3.50 o 
   7   0   8      317.51      351.97     13.85 o 
   8   0   8       26.24       36.37      4.08 o 
  -8   1   8       63.09      143.72      9.77 o 
  -7   1   8      161.93      127.39     13.54 o 
  -6   1   8      317.36      265.36      9.21 o 
  -5   1   8       19.16       14.06      2.02 o 
  -4   1   8      282.69      239.64     17.29 o 
  -3   1   8     4819.08     4640.36    113.09 o 
  -2   1   8     1748.84     1796.01     31.34 o 
  -1   1   8     4172.60     4317.74     51.60 o 
   0   1   8     2389.86     2318.24     14.09 o 
   1   1   8     4025.19     4343.32     31.12 o 
   2   1   8     1837.79     1797.53     14.56 o 
   3   1   8     3181.64     2843.47    112.85 o 
   4   1   8      364.58      300.65     14.77 o 
   5   1   8       26.35       22.46      2.59 o 
   6   1   8      577.80      536.94     39.22 o 
   7   1   8      497.89      659.53     18.40 o 
   8   1   8      133.02      143.52      7.41 o 
  -8   2   8      119.92      176.12     24.62 o 
  -7   2   8      270.52      361.58     24.33 o 
  -6   2   8      620.13      639.05     23.18 o 
  -5   2   8       73.16       82.64      5.98 o 
  -4   2   8      296.74      301.43    124.50 o 
  -3   2   8      403.63      345.54      6.38 o 
  -2   2   8     8401.83     8428.25     32.96 o 
  -1   2   8      103.49      101.46      3.03 o 
   0   2   8       63.01       62.37      2.57 o 
   1   2   8      119.19      112.74      3.13 o 
   2   2   8     7676.04     8306.24     35.39 o 
   3   2   8      296.28      302.46      8.15 o 
   4   2   8      946.96      897.52     47.92 o 
   5   2   8      135.68      139.65      5.92 o 
   6   2   8      482.34      495.94     18.32 o 
   7   2   8      580.09      776.54     19.92 o 
   8   2   8      135.10      160.97      7.51 o 
  -8   3   8      118.16      180.92     11.25 o 
  -7   3   8      218.83      295.35     13.17 o 
  -6   3   8      215.43      440.55    133.74 o 
  -5   3   8      213.29      159.45      8.55 o 
  -4   3   8      891.10      907.29     17.06 o 
  -3   3   8     3481.90     3300.93     29.35 o 
  -2   3   8     4835.63     5206.72     55.72 o 
  -1   3   8     2388.28     2462.05     13.40 o 
   0   3   8     9268.25     9347.09    117.87 o 
   1   3   8     2510.85     2584.98     13.90 o 
   2   3   8     5021.38     5398.50     34.17 o 
   3   3   8     2491.15     2842.80     48.50 o 
   4   3   8      559.62      570.53     17.78 o 
   5   3   8      357.59      443.21     14.31 o 
   6   3   8      177.37      134.59      8.67 o 
   7   3   8      132.54      130.57      9.36 o 
   8   3   8      126.27      180.71      7.97 o 
  -8   4   8      256.10      369.82     14.70 o 
  -7   4   8       47.54       83.19      5.47 o 
  -6   4   8       97.98       61.59      6.09 o 
  -5   4   8      217.18      184.16     33.98 o 
  -4   4   8      765.56      671.31     17.63 o 
  -3   4   8     1327.60     1269.35     13.28 o 
  -2   4   8    10648.30    11152.28     81.73 o 
  -1   4   8     4652.96     4643.14     29.42 o 
   0   4   8     3099.12     3719.00     20.21 o 
   1   4   8     4119.79     4460.24     47.53 o 
   2   4   8    10146.78    11374.16     52.51 o 
   3   4   8      877.92     1094.34     37.55 o 
   4   4   8      316.96      271.56     10.32 o 
   5   4   8      597.54      627.59     24.10 o 
   6   4   8      283.80      400.16     14.70 o 
   7   4   8       65.62      107.90      7.24 o 
   8   4   8      146.40      116.00      6.05 o 
  -8   5   8       25.88       50.85      5.12 o 
  -7   5   8      168.59      268.54     33.43 o 
  -6   5   8       93.55       96.21      9.82 o 
  -5   5   8       45.21       39.35      3.14 o 
  -4   5   8      135.03      164.57     12.29 o 
  -3   5   8      903.97     1039.40     11.95 o 
  -2   5   8      532.49      511.55      7.83 o 
  -1   5   8      169.76      181.56      3.45 o 
   0   5   8      597.00      531.05      8.65 o 
   1   5   8      159.48      181.51      5.39 o 
   2   5   8      211.22      389.99     14.41 o 
   3   5   8     1036.96     1093.43     19.18 o 
   4   5   8      389.25      304.34     23.22 o 
   5   5   8       46.24       47.16      4.30 o 
   6   5   8       27.16        8.04      6.21 o 
   7   5   8       59.90       36.14      4.24 o 
   8   5   8       40.24       68.82      4.17 o 
  -8   6   8      111.92      128.57      6.67 o 
  -7   6   8       34.90       18.08      2.56 o 
  -6   6   8      183.29      166.44      9.38 o 
  -5   6   8      235.02      287.45     62.17 o 
  -4   6   8      592.07      639.20     15.28 o 
  -3   6   8      621.06      636.23     11.22 o 
  -2   6   8      616.61      656.12      9.90 o 
  -1   6   8     1269.55     1348.50     15.16 o 
   0   6   8       62.06       76.96      3.38 o 
   1   6   8     1269.80     1402.20     14.95 o 
   2   6   8      831.08      748.62     15.55 o 
   3   6   8      669.28      637.63     15.51 o 
   4   6   8      981.20      849.96     26.68 o 
   5   6   8      168.05      153.91      9.37 o 
   6   6   8       85.23       63.74      7.39 o 
   7   6   8       56.12       67.05      5.12 o 
   8   6   8       75.95      110.97      6.60 o 
  -7   7   8       80.57      112.64      8.05 o 
  -6   7   8       39.14       30.35      3.54 o 
  -5   7   8      141.84      244.55    142.56 o 
  -4   7   8      297.53      380.47    129.17 o 
  -3   7   8      408.19      306.52      9.49 o 
  -2   7   8      129.06      154.61      5.57 o 
  -1   7   8       62.09       72.30      4.24 o 
   0   7   8      151.75      147.15      5.05 o 
   1   7   8       55.74       58.48      4.39 o 
   2   7   8      204.75      209.63      8.76 o 
   3   7   8      265.23      233.75      9.04 o 
   4   7   8      190.37      163.07     14.37 o 
   5   7   8      308.47      277.79     18.10 o 
   6   7   8       97.50      118.78      7.48 o 
   7   7   8       31.01       22.98      6.22 o 
  -7   8   8       83.73       83.19      5.73 o 
  -6   8   8       12.94       36.41     22.10 o 
  -5   8   8       39.81       67.24      5.95 o 
  -4   8   8      805.55      905.19     58.99 o 
  -3   8   8      305.22      216.15     11.37 o 
  -2   8   8      388.31      337.40     23.36 o 
  -1   8   8      306.55      299.81     28.46 o 
   0   8   8      109.89      119.69      6.12 o 
   1   8   8      417.15      390.47     11.63 o 
   2   8   8      417.70      395.13     12.26 o 
   4   8   8     1112.73     1128.55     36.66 o 
   5   8   8       38.33       39.78      4.68 o 
   6   8   8       29.43       49.55      4.43 o 
   7   8   8       30.68        5.78      2.08 o 
  -6   9   8      125.66      136.69      8.50 o 
  -5   9   8      242.40      227.55      8.91 o 
  -4   9   8      414.33      329.88     28.12 o 
  -3   9   8       98.63      194.71     10.76 o 
  -2   9   8      216.77      209.25     10.66 o 
  -1   9   8      269.38      242.70     11.09 o 
   0   9   8       28.92       23.45      3.06 o 
   1   9   8      267.16      244.59     12.53 o 
   4   9   8      328.36      258.34     17.02 o 
   5   9   8      232.94      215.67      9.44 o 
   6   9   8       41.72        5.54      1.59 o 
  -5  10   8       21.84       23.31     11.89 o 
  -4  10   8       45.68       78.10     25.78 o 
  -3  10   8      338.03      280.71     38.61 o 
  -2  10   8       44.13       53.87      5.34 o 
  -1  10   8      526.19      408.27     13.12 o 
   1  10   8      590.95      508.97     17.67 o 
   4  10   8       43.90       36.14      5.92 o 
   5  10   8       20.50       20.54      2.63 o 
  -5  11   8       40.80       17.42      2.57 o 
  -4  11   8       73.34       85.82      9.16 o 
  -3  11   8       85.01       95.24      7.55 o 
  -2  11   8      134.03      160.17     21.75 o 
  -1  11   8       69.56       69.93      7.28 o 
   0  11   8      850.18      658.80     20.64 o 
   1  11   8       63.64       66.24      6.08 o 
   3  11   8       98.15      104.00      9.06 o 
   4  11   8       28.68       18.14      3.47 o 
   5  11   8      111.92      120.88      5.92 o 
  -3  12   8      141.98      222.84      9.32 o 
  -2  12   8      284.79      237.45     10.85 o 
  -1  12   8      384.84      347.84     13.48 o 
   0  12   8       31.71       17.92      3.19 o 
   1  12   8      483.16      358.89     11.27 o 
   3  12   8      294.07      278.27     10.83 o 
  -2  13   8       33.54       50.87      3.82 o 
  -1  13   8      125.39       97.48      5.42 o 
   0  13   8      211.26      161.24      6.40 o 
  -2 -13   9       42.22       57.39      3.88 o 
  -1 -13   9       63.96       64.10      4.55 o 
   0 -13   9       32.01       35.01      2.00 o 
   1 -13   9       55.93       63.14      4.24 o 
   2 -13   9       76.11       59.03      4.07 o 
  -3 -12   9      233.97      236.02     14.87 o 
  -2 -12   9       76.76       95.61     19.66 o 
  -1 -12   9      222.32      222.66      8.32 o 
   0 -12   9       24.17       23.35      2.81 o 
   1 -12   9      216.76      217.50      6.03 o 
   2 -12   9      100.42       75.93      3.89 o 
   3 -12   9      148.76      150.09      5.01 o 
   4 -12   9       50.62       59.76      3.49 o 
  -4 -11   9      150.80      172.57     26.67 o 
  -3 -11   9       51.03       51.07     12.99 o 
  -2 -11   9      356.14      457.64     15.77 o 
  -1 -11   9       22.53       35.16      2.66 o 
   0 -11   9      389.95      448.15     12.74 o 
   1 -11   9       44.83       43.46      3.39 o 
   2 -11   9      706.96      540.58     14.04 o 
   3 -11   9       78.93       76.94      8.44 o 
   4 -11   9       75.05      108.81      4.93 o 
   5 -11   9      144.34      142.91      5.54 o 
  -5 -10   9       24.17       20.77      4.05 o 
  -4 -10   9      180.09      164.37      7.18 o 
  -3 -10   9       20.29       20.27      7.11 o 
  -2 -10   9       81.72       95.27      4.67 o 
  -1 -10   9       83.24       85.76      5.74 o 
   0 -10   9       56.35       72.04      5.55 o 
   1 -10   9      112.98       91.64      5.03 o 
   2 -10   9      231.15      149.18      7.93 o 
   3 -10   9       48.02       26.11      3.49 o 
   4 -10   9      119.63      151.46     15.79 o 
   5 -10   9       44.51       46.95      3.39 o 
  -6  -9   9      115.68       22.25      3.09 o 
  -5  -9   9      130.00      105.36     10.10 o 
  -4  -9   9       80.26      101.40     12.18 o 
  -3  -9   9      601.82      528.44    102.52 o 
  -2  -9   9      153.62      235.69     10.07 o 
  -1  -9   9      275.76      370.65     17.43 o 
   0  -9   9       79.55       96.72      6.32 o 
   1  -9   9      618.87      447.76     13.67 o 
   2  -9   9      403.09      296.91      9.93 o 
   3  -9   9      236.00      424.01     13.42 o 
   4  -9   9      101.21       96.52      6.21 o 
   5  -9   9      302.20      265.21     82.26 o 
   6  -9   9      406.78      560.53     14.32 o 
  -7  -8   9       43.41       31.44      3.01 o 
  -6  -8   9       78.90       79.08      6.14 o 
  -5  -8   9       19.45       24.02      5.68 o 
  -4  -8   9      139.40      155.80     32.56 o 
  -3  -8   9      150.20      133.51      7.39 o 
  -2  -8   9       36.21       35.62      3.78 o 
  -1  -8   9      368.16      404.58     47.00 o 
   0  -8   9      581.75      592.97     35.76 o 
   1  -8   9      620.61      550.39     24.87 o 
   2  -8   9       39.67       39.20      3.35 o 
   3  -8   9      174.29      167.19      9.16 o 
   4  -8   9      127.80      100.88      5.40 o 
   5  -8   9       10.26       22.54      5.80 o 
   6  -8   9      166.14      221.94      9.82 o 
   7  -8   9       91.11      110.45      7.62 o 
  -7  -7   9       28.48       60.83      4.93 o 
  -6  -7   9      246.32      276.84     12.34 o 
  -5  -7   9      102.78       73.61      9.78 o 
  -4  -7   9      829.78      760.54    172.98 o 
  -3  -7   9      157.90      204.43     19.19 o 
  -2  -7   9      113.02       80.79      6.56 o 
   2  -7   9      114.63      103.17      4.10 o 
   3  -7   9      426.98      350.18      8.79 o 
   4  -7   9      357.24      695.63     23.01 o 
   5  -7   9      264.55      350.25     19.97 o 
   6  -7   9      193.98      244.55     11.45 o 
   7  -7   9       26.47       30.14      3.45 o 
  -8  -6   9      141.34      172.27      9.21 o 
  -7  -6   9       31.37       58.89      5.54 o 
  -6  -6   9      476.91      442.73     16.34 o 
  -5  -6   9      383.85      340.62    110.13 o 
  -4  -6   9      322.37      291.76     19.48 o 
  -3  -6   9      110.02      121.34     26.58 o 
   3  -6   9       48.41      106.09      8.86 o 
   4  -6   9      291.36      279.13     11.13 o 
   5  -6   9      104.71       75.30     31.94 o 
   6  -6   9      509.61      628.52     19.01 o 
   7  -6   9       52.28       46.64      4.68 o 
   8  -6   9      173.51      262.95     11.01 o 
  -8  -5   9       18.35       27.64      9.94 o 
  -7  -5   9       49.79       25.07      2.97 o 
  -6  -5   9      183.50      276.47     10.23 o 
  -5  -5   9      160.37      129.99      6.22 o 
  -4  -5   9      469.69      357.09     66.88 o 
   4  -5   9      300.54      380.96     11.22 o 
   5  -5   9      154.73      140.08      8.29 o 
   6  -5   9      120.79      126.46      9.21 o 
   7  -5   9      171.54      259.65     11.43 o 
   8  -5   9       58.61      135.24      9.43 o 
  -8  -4   9       69.69       74.64      4.13 o 
  -7  -4   9       23.59       32.47      6.17 o 
  -6  -4   9       80.71       43.04      4.53 o 
  -5  -4   9     1506.15     1898.28     60.18 o 
  -4  -4   9      132.20      197.77     13.12 o 
  -3  -4   9      318.69      660.55     20.12 o 
  -2  -4   9      172.21      382.29     12.89 o 
  -1  -4   9      485.05      653.08     14.27 o 
   5  -4   9      423.67      429.35    131.15 o 
   6  -4   9      168.79      151.83     10.18 o 
   7  -4   9        7.78        8.47      3.12 o 
   8  -4   9      182.50      221.19     12.87 o 
  -8  -3   9       43.85      106.53      6.17 o 
  -7  -3   9       63.45       86.81     10.72 o 
  -6  -3   9      442.04      419.49     10.66 o 
  -5  -3   9      151.61      171.17      6.40 o 
  -4  -3   9      820.37      953.24     26.66 o 
  -3  -3   9     1416.57     2259.77     33.64 o 
  -2  -3   9      399.68      311.91     10.56 o 
  -1  -3   9      571.82      854.53     14.88 o 
   0  -3   9      512.85      562.06      9.15 o 
   5  -3   9      221.07      247.65     17.00 o 
   6  -3   9      481.29      438.45     24.46 o 
   7  -3   9       92.46      129.46      6.51 o 
   8  -3   9       21.97       13.18      2.05 o 
  -8  -2   9      126.14      178.56     10.46 o 
  -7  -2   9      213.65      401.90     40.04 o 
  -6  -2   9      790.01      822.53     17.28 o 
  -5  -2   9      225.07      236.03      6.45 o 
  -4  -2   9      390.95      364.89     15.05 o 
  -3  -2   9     1610.99     1635.16     27.60 o 
  -2  -2   9     2678.13     2839.96    208.32 o 
  -1  -2   9      486.66      439.94      5.56 o 
   0  -2   9      818.88      879.15     10.82 o 
   1  -2   9      279.71      337.42      4.62 o 
   2  -2   9     3120.45     3072.56     29.30 o 
   3  -2   9      705.30      836.26     17.99 o 
   4  -2   9      174.19       80.81      6.49 o 
   5  -2   9      176.03      152.13      6.65 o 
   6  -2   9      687.41      614.33     13.08 o 
   7  -2   9       87.61       28.35      4.50 o 
   8  -2   9       84.74      128.75     21.46 o 
  -8  -1   9       73.08      175.29     10.63 o 
  -7  -1   9      119.33      237.75     49.98 o 
  -6  -1   9      238.02      189.35      6.63 o 
  -5  -1   9      427.22      346.91      9.70 o 
  -4  -1   9      865.40      852.31     22.12 o 
  -3  -1   9      515.52      845.00     18.84 o 
  -2  -1   9      640.82      716.14     14.73 o 
  -1  -1   9      238.18      267.17      5.71 o 
   0  -1   9       80.76       84.69      1.88 o 
   1  -1   9      297.74      292.92      8.72 o 
   2  -1   9      457.55      624.63      7.62 o 
   3  -1   9     1049.63      982.42     19.41 o 
   4  -1   9      285.68      120.34      8.52 o 
   5  -1   9      396.88      480.41     14.09 o 
   6  -1   9      309.54      346.40      7.87 o 
   7  -1   9      216.66      242.30      8.17 o 
   8  -1   9       26.86       47.60      4.52 o 
  -8   0   9       10.69        7.26      3.46 o 
  -7   0   9      480.13      525.06     11.19 o 
  -6   0   9      119.90      176.70      8.52 o 
  -5   0   9       33.78       23.10      4.93 o 
  -4   0   9      519.21      569.35     35.51 o 
  -3   0   9     1033.67      848.57     30.35 o 
  -2   0   9      492.31      940.65     16.59 o 
  -1   0   9       82.29      140.76      5.12 o 
   0   0   9        3.51        9.24      0.84 o 
   1   0   9      271.58      254.84      6.41 o 
   2   0   9     1593.05     1460.62     32.66 o 
   3   0   9      276.44      191.05     68.34 o 
   4   0   9      618.12      679.73     19.05 o 
   5   0   9       29.46       43.75      3.24 o 
   6   0   9       78.73       62.80      3.44 o 
   7   0   9      539.56      549.33     12.87 o 
   8   0   9       23.40       77.04      5.51 o 
  -8   1   9       72.32      168.79     10.16 o 
  -7   1   9      119.97      331.83     17.27 o 
  -6   1   9      238.21      303.17     64.29 o 
  -5   1   9      428.82      377.17      9.03 o 
  -4   1   9      866.74      799.82     14.12 o 
  -3   1   9      514.64      792.60     14.94 o 
  -2   1   9      642.71      685.46     13.66 o 
  -1   1   9      237.63      265.78      4.73 o 
   0   1   9       79.94       80.50      2.95 o 
   1   1   9      296.08      298.96      5.94 o 
   2   1   9      452.82      563.21     11.13 o 
   3   1   9     1057.10      984.28     13.67 o 
   4   1   9      285.87      171.45     25.56 o 
   5   1   9      395.89      427.20     11.42 o 
   6   1   9      308.75      327.22      9.22 o 
   7   1   9      216.47      239.52      9.93 o 
   8   1   9       27.27       53.08      4.69 o 
  -8   2   9      125.92      168.02      9.57 o 
  -7   2   9      215.30      521.21     18.06 o 
  -6   2   9      792.36      854.41     16.68 o 
  -5   2   9      225.84      215.27      7.29 o 
  -4   2   9      391.24      339.34      9.48 o 
  -3   2   9     1613.82     1457.36     35.64 o 
  -2   2   9     2676.41     2854.18     27.89 o 
  -1   2   9      483.78      434.84      6.55 o 
   0   2   9      819.76      844.40      9.99 o 
   1   2   9      282.67      365.32      7.44 o 
   2   2   9     3126.91     3025.10     17.62 o 
   3   2   9      701.84      977.65     14.83 o 
   4   2   9      174.04       96.98     10.22 o 
   5   2   9      176.07      155.36      5.70 o 
   6   2   9      683.01      579.40     17.86 o 
   7   2   9       86.50       28.49      4.13 o 
   8   2   9       85.45      115.58      6.28 o 
  -8   3   9       44.04       67.20      6.91 o 
  -7   3   9       62.52       83.97      6.07 o 
  -6   3   9      443.11      390.05      9.24 o 
  -5   3   9      154.05      205.14     11.92 o 
  -4   3   9      826.69      891.77     69.37 o 
  -3   3   9     1411.09     2032.01     19.51 o 
  -2   3   9      398.20      317.35      8.22 o 
  -1   3   9      573.53      722.80     22.28 o 
   0   3   9      513.68      498.34      8.39 o 
   1   3   9      914.29      926.83     12.56 o 
   2   3   9      105.96      218.44      5.09 o 
   3   3   9     2752.38     2424.31     72.24 o 
   4   3   9      514.99      502.00     35.50 o 
   5   3   9      217.79      268.38     12.11 o 
   6   3   9      482.60      468.03     15.59 o 
   7   3   9       92.64      127.86      5.46 o 
   8   3   9       21.70       13.03      1.68 o 
  -8   4   9       69.08       51.75      5.72 o 
  -7   4   9       23.71       41.37      3.92 o 
  -6   4   9       80.93      149.06      7.39 o 
  -5   4   9     1501.55     1364.67     26.04 o 
  -4   4   9      130.74      139.14      6.92 o 
  -3   4   9      320.81      546.71     11.30 o 
  -2   4   9      171.78      249.42     12.47 o 
  -1   4   9      482.67      536.20     12.51 o 
   0   4   9      157.59      177.26      3.55 o 
   1   4   9      584.92      572.97      9.39 o 
   2   4   9      519.77      385.21     15.21 o 
   3   4   9      734.03      693.95     24.82 o 
   4   4   9      157.00      165.24      8.78 o 
   5   4   9      426.02       53.45      5.90 o 
   6   4   9      168.26      166.45      9.50 o 
   7   4   9        7.66        6.64      2.29 o 
   8   4   9      184.82      223.64      8.07 o 
  -8   5   9       18.52       11.72      2.75 o 
  -7   5   9       49.37       22.90      6.59 o 
  -6   5   9      183.90      234.98     20.00 o 
  -5   5   9      159.89      150.31      5.43 o 
  -4   5   9      470.35      406.41      9.57 o 
  -3   5   9      195.81      202.78      6.53 o 
  -2   5   9     1243.27     1517.79     23.02 o 
  -1   5   9      243.99      260.31      4.69 o 
   0   5   9      596.86      635.10     12.06 o 
   1   5   9      177.51      240.19      5.10 o 
   2   5   9     2036.72     1870.89     24.80 o 
   3   5   9      229.50      235.02      8.98 o 
   4   5   9      302.82      247.24      9.13 o 
   5   5   9      152.30      112.10      6.40 o 
   6   5   9      120.31      104.31      7.58 o 
   7   5   9      173.13      245.22     10.14 o 
   8   5   9       58.95      120.40     11.46 o 
  -7   6   9       31.48       52.45      6.30 o 
  -6   6   9      479.09      377.29     12.97 o 
  -5   6   9      383.43      319.85     22.49 o 
  -4   6   9      319.03      265.95     12.17 o 
  -3   6   9      110.48      111.76      4.85 o 
  -2   6   9      182.79      191.97      4.61 o 
  -1   6   9      332.45      288.79     11.60 o 
   0   6   9      436.49      460.99      8.34 o 
   1   6   9      206.41      249.36      5.50 o 
   2   6   9      310.21      244.69     21.24 o 
   3   6   9       48.07       75.32      5.49 o 
   4   6   9      290.58      242.30     16.39 o 
   5   6   9      105.00       25.79      5.48 o 
   6   6   9      506.94      565.80     16.75 o 
   7   6   9       53.34       47.06      4.28 o 
   8   6   9      172.11      237.21      9.33 o 
  -7   7   9       28.69       49.84      5.21 o 
  -6   7   9      246.46      232.59      8.17 o 
  -5   7   9      100.94       85.79     18.01 o 
  -4   7   9      825.00      709.59     24.18 o 
  -3   7   9      157.32      239.49     10.86 o 
  -2   7   9      113.93       86.49      7.58 o 
  -1   7   9       74.62       53.37      3.70 o 
   0   7   9       42.11       34.30      2.13 o 
   1   7   9       27.79       38.25      3.62 o 
   2   7   9      114.46       98.27      6.07 o 
   3   7   9      426.75      368.04     30.27 o 
   4   7   9      358.89      273.92     18.70 o 
   5   7   9      267.76      347.71     13.68 o 
   6   7   9      194.57      170.70     13.94 o 
   7   7   9       26.77       29.44      3.49 o 
  -7   8   9       44.03       25.80      3.11 o 
  -6   8   9       77.21       90.59     20.30 o 
  -5   8   9       19.17       48.87     21.62 o 
  -4   8   9      138.64      310.30    157.35 o 
  -3   8   9      149.68      152.42      9.84 o 
  -2   8   9       36.52       39.86      3.93 o 
  -1   8   9      372.24      399.69     17.00 o 
   0   8   9      584.38      558.57     13.24 o 
   1   8   9      617.32      537.22     13.67 o 
   2   8   9       39.77       35.64      3.84 o 
   4   8   9      128.45       80.87     10.51 o 
   5   8   9        9.90       15.21      3.16 o 
   6   8   9      167.58      197.91      8.39 o 
   7   8   9       90.34       86.19      7.65 o 
  -6   9   9      115.98       15.10      2.98 o 
  -5   9   9      127.78      191.27     79.84 o 
  -4   9   9       80.96      139.35     70.50 o 
  -3   9   9      599.10      430.42     81.79 o 
  -2   9   9      153.37      237.57     11.42 o 
  -1   9   9      275.63      285.82     11.90 o 
   0   9   9       78.90       86.51      7.84 o 
   4   9   9      102.83       92.45     10.25 o 
   5   9   9      304.07      340.61     11.61 o 
   6   9   9      406.68      473.58     10.67 o 
  -5  10   9       23.69       29.54      7.90 o 
  -4  10   9      182.28      143.84      5.76 o 
  -3  10   9       19.91       64.85     31.22 o 
  -2  10   9       81.79       89.52      6.59 o 
  -1  10   9       82.98      116.12      7.51 o 
   1  10   9      112.91       73.91      6.92 o 
   4  10   9      117.60      107.73      9.84 o 
   5  10   9       44.86       47.53      3.75 o 
  -4  11   9      150.67      132.46     18.27 o 
  -3  11   9       50.86       53.35      4.47 o 
  -2  11   9      356.39      350.06     36.84 o 
  -1  11   9       22.23       24.70      4.66 o 
   0  11   9      387.30      362.02     15.46 o 
   1  11   9       44.58       34.24      4.50 o 
   3  11   9       78.28       70.67      7.54 o 
   4  11   9       75.41       45.29      5.28 o 
  -3  12   9      233.63      220.96      9.03 o 
  -2  12   9       76.52       70.83      6.17 o 
  -1  12   9      221.49      186.61      9.78 o 
   0  12   9       24.14       17.01      3.29 o 
   1  12   9      215.59      172.25      7.72 o 
   3  12   9      146.92      119.91      7.37 o 
  -2  13   9       41.68       41.86      3.37 o 
  -1  13   9       66.13       62.17      4.26 o 
   0  13   9       31.32       51.43      3.60 o 
  -2 -13  10       74.92       63.39      3.85 o 
  -1 -13  10      268.36      267.27      8.54 o 
   0 -13  10      189.79      239.02     12.44 o 
   1 -13  10      320.71      315.92      7.40 o 
   2 -13  10       48.60       56.46      3.83 o 
  -3 -12  10       75.97       61.82      4.22 o 
  -2 -12  10      314.83      326.48     22.50 o 
  -1 -12  10      108.89      201.00      4.91 o 
   0 -12  10      368.05      349.90      9.12 o 
   1 -12  10      215.85      223.50      5.98 o 
   2 -12  10      307.23      254.33     35.78 o 
   3 -12  10       51.71       59.87      2.63 o 
  -4 -11  10       81.96      105.76     45.44 o 
  -3 -11  10      110.53      159.40     41.53 o 
  -2 -11  10      239.23      294.38     12.86 o 
  -1 -11  10      198.11      198.35      7.37 o 
   0 -11  10      196.28      242.09      7.50 o 
   1 -11  10       88.96      148.72      5.80 o 
   2 -11  10      230.20      278.55      9.93 o 
   3 -11  10      270.92      257.01     34.64 o 
   4 -11  10      199.27      158.09     12.61 o 
   5 -11  10       36.36       41.06      2.94 o 
  -5 -10  10       49.67       46.75      5.74 o 
  -4 -10  10      134.05      111.01      5.90 o 
  -3 -10  10       51.03       61.33     20.35 o 
  -2 -10  10        7.17       14.54      2.07 o 
  -1 -10  10      280.81      258.03      9.68 o 
   0 -10  10      417.49      424.08     13.08 o 
   1 -10  10      144.73      211.17      9.49 o 
   2 -10  10       21.63       16.16      3.12 o 
   3 -10  10      126.09       92.41      5.87 o 
   4 -10  10       79.13       95.54      6.77 o 
   5 -10  10       13.96       25.13     12.44 o 
  -6  -9  10      221.83      247.47      8.80 o 
  -5  -9  10       20.98       27.10      5.60 o 
  -4  -9  10      129.41      124.84      6.99 o 
  -3  -9  10       92.71       88.84      6.16 o 
  -2  -9  10      262.56      182.92      8.40 o 
  -1  -9  10      324.48      275.65     10.17 o 
   0  -9  10      186.68      192.94      8.89 o 
   1  -9  10      257.93      267.43     11.47 o 
   2  -9  10      130.80      164.41      6.60 o 
   3  -9  10      101.53      105.32      5.23 o 
   4  -9  10       63.84       97.00      9.92 o 
   5  -9  10        9.39       11.73      4.05 o 
   6  -9  10       79.73       43.73      3.72 o 
  -7  -8  10       93.79      172.24      6.39 o 
  -6  -8  10       34.38       40.33      4.44 o 
  -5  -8  10      244.72      254.58     16.79 o 
  -4  -8  10       95.78       87.99     18.43 o 
  -3  -8  10      857.51      711.26    106.74 o 
  -2  -8  10      102.99       83.71      5.89 o 
  -1  -8  10       96.50       93.75     12.69 o 
   0  -8  10       15.52       26.27      3.39 o 
   1  -8  10      156.11      120.48      5.26 o 
   2  -8  10       96.85       94.67      4.88 o 
   3  -8  10      522.48      673.49     12.88 o 
   4  -8  10       49.15       63.52      5.38 o 
   5  -8  10      159.94      281.97     88.92 o 
   6  -8  10       16.89       19.26      3.87 o 
   7  -8  10       45.65       60.85      5.64 o 
  -7  -7  10       54.74       50.38      4.40 o 
  -6  -7  10      333.12      511.76     16.47 o 
  -5  -7  10      191.73      196.29     15.31 o 
  -4  -7  10       69.86       70.60     18.39 o 
  -3  -7  10      250.69      223.76     43.13 o 
  -2  -7  10      418.98      304.89     12.57 o 
   2  -7  10      321.48      354.70      8.76 o 
   3  -7  10      108.36      193.80      6.68 o 
   4  -7  10      171.56      146.84      7.35 o 
   5  -7  10       94.34      135.82     44.05 o 
   6  -7  10      125.27       65.14      6.05 o 
   7  -7  10       41.18       49.68      4.15 o 
  -8  -6  10      156.63      264.23     11.11 o 
  -7  -6  10       16.66       26.21      3.86 o 
  -6  -6  10      148.57      246.08     27.97 o 
  -5  -6  10      144.41      158.26     13.84 o 
  -4  -6  10      253.35      262.24     35.71 o 
  -3  -6  10       32.34       47.58      4.06 o 
   3  -6  10       79.67       85.92      6.10 o 
   4  -6  10      221.06      289.24     10.65 o 
   5  -6  10       48.85       22.54      5.70 o 
   6  -6  10       59.68       34.81      7.63 o 
   7  -6  10       15.69       36.86     13.18 o 
   8  -6  10      150.33      259.89     10.50 o 
  -8  -5  10       80.69      127.07      9.23 o 
  -7  -5  10       74.68      168.64      7.93 o 
  -6  -5  10      194.70       25.49      7.10 o 
  -5  -5  10      194.81      210.46     23.98 o 
  -4  -5  10      193.03      168.63     18.26 o 
   4  -5  10      139.38      182.61      8.91 o 
   5  -5  10       94.50       68.07      6.26 o 
   6  -5  10      657.05      837.81     21.91 o 
   7  -5  10       34.46       67.70     32.62 o 
   8  -5  10       63.57      131.76      8.89 o 
  -8  -4  10       59.79      132.46      6.10 o 
  -7  -4  10       23.70       22.78      2.97 o 
  -6  -4  10       94.88       45.62      4.46 o 
  -5  -4  10       35.75       10.23      3.84 o 
  -4  -4  10      368.41      567.95     22.17 o 
  -3  -4  10      158.64      168.43     10.32 o 
  -2  -4  10     1310.34     1548.43     26.15 o 
  -1  -4  10     3959.77     4930.77     38.82 o 
   0  -4  10     1176.38     1726.09     18.92 o 
   5  -4  10      119.78      127.57      6.75 o 
   6  -4  10      241.82      330.22     25.39 o 
   7  -4  10       60.55       85.68      4.88 o 
   8  -4  10       25.44       33.61      5.36 o 
  -8  -3  10       12.85       11.27      3.04 o 
  -7  -3  10      104.10      152.35      9.34 o 
  -6  -3  10      169.87      143.36      7.70 o 
  -5  -3  10      185.88      127.59     32.67 o 
  -4  -3  10      121.64      187.13     11.73 o 
  -3  -3  10      657.76      509.38     16.44 o 
  -2  -3  10     3139.06     3887.43     38.19 o 
  -1  -3  10     2677.70     2779.59     27.05 o 
   0  -3  10     1308.34     1483.44     15.53 o 
   5  -3  10      556.73      500.06     53.14 o 
   6  -3  10      249.76      283.86     17.56 o 
   7  -3  10      152.98      173.39     11.10 o 
   8  -3  10       15.42       12.63      4.82 o 
  -8  -2  10      113.40      154.42      9.60 o 
  -7  -2  10        8.00       32.11      3.72 o 
  -6  -2  10      139.51       21.34      3.91 o 
  -5  -2  10      282.06      192.46     18.55 o 
  -4  -2  10       82.00       91.04      8.00 o 
  -3  -2  10     2372.68     2681.29     36.02 o 
  -2  -2  10      284.58      503.05     56.55 o 
  -1  -2  10      499.75      578.77      8.51 o 
   0  -2  10     1014.50     1110.02     12.74 o 
   1  -2  10      567.20      567.67      6.78 o 
   2  -2  10      821.98      708.97     14.44 o 
   3  -2  10     1912.10     1828.72     27.15 o 
   4  -2  10       27.09       14.22      3.19 o 
   5  -2  10      478.91      495.90     11.85 o 
   6  -2  10      495.88      639.29     18.79 o 
   7  -2  10        7.98       48.67     10.78 o 
   8  -2  10       49.32       63.56     12.45 o 
  -8  -1  10       61.63       46.03      5.80 o 
  -7  -1  10      154.09      219.02      7.40 o 
  -6  -1  10      243.09      276.82     11.22 o 
  -5  -1  10      109.42       75.37      3.37 o 
  -4  -1  10      243.40      260.44     13.01 o 
  -3  -1  10      992.06     1168.40     22.73 o 
  -2  -1  10      974.08     1467.96     22.24 o 
  -1  -1  10     2434.83     2524.98     69.95 o 
   0  -1  10     5203.51     5227.20     96.41 o 
   1  -1  10     2569.95     2571.03     35.35 o 
   2  -1  10     1774.64     1652.18     47.17 o 
   3  -1  10     1150.19     1066.27     20.51 o 
   4  -1  10       94.25       55.12      5.84 o 
   5  -1  10      221.50      242.29     13.69 o 
   6  -1  10      208.69      188.89      6.96 o 
   7  -1  10       55.82      128.48     36.00 o 
   8  -1  10       35.49       52.54      4.66 o 
  -8   0  10      106.60      107.54      8.29 o 
  -7   0  10      390.53      484.43     23.11 o 
  -6   0  10      109.10      125.99      4.57 o 
  -5   0  10      169.61        5.20      1.89 o 
  -4   0  10      330.70      342.74     14.20 o 
  -3   0  10     4042.07     4240.68     41.95 o 
  -2   0  10      311.57      309.23      9.74 o 
  -1   0  10       41.71       66.62      3.76 o 
   0   0  10       19.67       24.21      1.31 o 
   1   0  10      146.12      125.57      3.91 o 
   2   0  10      198.81      260.28     14.12 o 
   3   0  10     3634.41     3127.91    173.68 o 
   4   0  10     1057.88     1061.80     23.96 o 
   5   0  10      630.18      662.25     16.16 o 
   6   0  10       48.96       59.66      5.92 o 
   7   0  10      571.33      583.19     23.17 o 
   8   0  10      130.58      135.14      7.13 o 
  -8   1  10       61.74       45.54      5.52 o 
  -7   1  10      152.34      213.02     12.46 o 
  -6   1  10      244.81      302.45     21.89 o 
  -5   1  10      109.38       74.47      3.99 o 
  -4   1  10      243.45      257.13      8.13 o 
  -3   1  10      996.06     1157.51     21.88 o 
  -2   1  10      970.36     1390.50     20.20 o 
  -1   1  10     2431.89     2501.47     18.92 o 
   0   1  10     5203.31     5512.89     30.95 o 
   1   1  10     2574.80     2546.67     30.39 o 
   2   1  10     1778.49     1779.50     74.85 o 
   3   1  10     1141.95     1043.17     14.40 o 
   4   1  10       94.10       57.19      7.96 o 
   5   1  10      222.04      241.35     16.41 o 
   6   1  10      207.36      181.87      7.71 o 
   7   1  10       56.02       61.98     22.51 o 
   8   1  10       35.64       51.59      4.54 o 
  -8   2  10      112.99      139.27      8.53 o 
  -7   2  10        8.44       31.83      3.18 o 
  -6   2  10      140.13      309.42     33.39 o 
  -5   2  10      281.50      149.80     10.22 o 
  -4   2  10       82.72       99.93      5.32 o 
  -3   2  10     2373.08     2383.21     75.41 o 
  -2   2  10      285.14      479.02     11.94 o 
  -1   2  10      499.06      537.39      7.60 o 
   0   2  10     1014.79     1097.12      9.96 o 
   1   2  10      567.73      593.49      9.96 o 
   2   2  10      820.75      716.96     30.00 o 
   3   2  10     1908.63     2070.93     73.20 o 
   4   2  10       27.08       13.92      4.38 o 
   5   2  10      479.54      479.03     20.08 o 
   6   2  10      493.37      632.43     22.94 o 
   7   2  10        8.01       17.43     11.37 o 
   8   2  10       49.59       59.33      4.62 o 
  -8   3  10       12.77       13.31      2.39 o 
  -7   3  10      103.10      137.26      7.55 o 
  -6   3  10      171.02      261.89     14.09 o 
  -5   3  10      186.17      195.04     22.92 o 
  -4   3  10      122.98      141.37     42.18 o 
  -3   3  10      656.27      569.98     15.22 o 
  -2   3  10     3131.46     3334.97     32.82 o 
  -1   3  10     2679.65     2494.10     32.06 o 
   0   3  10     1307.68     1318.35     22.42 o 
   1   3  10     2118.85     2403.63     28.05 o 
   2   3  10     3589.41     3548.58     19.45 o 
   3   3  10      209.24      276.05      8.99 o 
   4   3  10      170.88      184.53     13.37 o 
   5   3  10      556.68      579.21     22.53 o 
   6   3  10      248.04      299.55     12.41 o 
   7   3  10      154.59      206.14      9.93 o 
   8   3  10       15.32       14.45      4.52 o 
  -8   4  10       59.26       71.20      6.24 o 
  -7   4  10       24.20       20.66      2.40 o 
  -6   4  10       95.22       65.08     26.23 o 
  -5   4  10       35.78        5.51      3.92 o 
  -4   4  10      367.96      263.85     11.46 o 
  -3   4  10      160.45      142.64      4.52 o 
  -2   4  10     1303.86     1297.72     21.52 o 
  -1   4  10     3959.52     4128.95     37.62 o 
   0   4  10     1175.87     1294.11      9.62 o 
   1   4  10     3807.79     4145.26     20.19 o 
   2   4  10     1207.16     1327.57     12.18 o 
   3   4  10       98.14       85.44     10.58 o 
   4   4  10      581.96      624.22     16.93 o 
   5   4  10      119.53      126.47      4.97 o 
   6   4  10      241.11      320.32     13.70 o 
   7   4  10       60.16       74.07      4.38 o 
   8   4  10       25.49       30.30      3.06 o 
  -8   5  10       80.61       91.41      6.01 o 
  -7   5  10       75.02      141.21     33.02 o 
  -6   5  10      193.60       70.12     46.96 o 
  -5   5  10      195.12      177.69      9.98 o 
  -4   5  10      188.59      173.22     12.63 o 
  -3   5  10       10.72        9.48      1.21 o 
  -2   5  10      667.92      586.85      7.83 o 
  -1   5  10      319.54      303.33      6.17 o 
   0   5  10     8297.73     8942.25     62.95 o 
   1   5  10      236.15      268.52      5.51 o 
   2   5  10      263.87      422.30      8.50 o 
   3   5  10       23.27       12.75      2.44 o 
   4   5  10      141.97      158.79      6.85 o 
   5   5  10       94.34       51.55      5.41 o 
   6   5  10      659.81      775.66     20.70 o 
   7   5  10       34.52       61.86     31.28 o 
   8   5  10       63.70      110.30      8.95 o 
  -7   6  10       16.49       25.75      4.23 o 
  -6   6  10      149.77      206.71     12.80 o 
  -5   6  10      144.05      130.52     10.50 o 
  -4   6  10      253.74      271.16      7.94 o 
  -3   6  10       32.77       57.07      4.45 o 
  -2   6  10     1852.57     1855.34     20.46 o 
  -1   6  10      991.30     1027.53     15.36 o 
   0   6  10      641.37      690.31      9.03 o 
   1   6  10      794.38      928.91     10.85 o 
   2   6  10     1859.17     1911.78     25.33 o 
   3   6  10       79.81       82.82      5.76 o 
   4   6  10      221.67      238.04     10.22 o 
   5   6  10       49.31       10.07      3.00 o 
   6   6  10       60.23       28.06      5.40 o 
   7   6  10       15.90       32.68     11.21 o 
  -7   7  10       54.46       40.37      2.90 o 
  -6   7  10      330.66      315.49     30.53 o 
  -5   7  10      191.32      204.72     17.26 o 
  -4   7  10       68.89       71.08     14.07 o 
  -3   7  10      247.60      211.67      6.89 o 
  -2   7  10      418.07      330.00     14.65 o 
  -1   7  10      120.92      159.75     11.99 o 
   0   7  10     1298.65     1384.31     13.81 o 
   1   7  10      190.54      178.89      7.68 o 
   2   7  10      323.25      331.37     11.06 o 
   3   7  10      111.47      151.04      8.16 o 
   4   7  10      171.71      169.53     14.54 o 
   5   7  10       95.12       60.40      5.83 o 
   6   7  10      125.96       58.70      5.21 o 
   7   7  10       41.48       43.34      3.40 o 
  -6   8  10       34.53       70.00     24.08 o 
  -5   8  10      245.88      205.77      8.46 o 
  -4   8  10       94.21       81.40      7.70 o 
  -3   8  10      856.06      589.55     18.68 o 
  -2   8  10      100.64       81.01      5.22 o 
  -1   8  10       98.69       98.50      7.35 o 
   0   8  10       15.38       36.94      5.32 o 
   1   8  10      153.67      118.83      6.55 o 
   2   8  10       99.90       88.37      5.97 o 
   4   8  10       48.81       26.68      6.68 o 
   5   8  10      158.90      140.66      8.27 o 
   6   8  10       17.11       13.99      2.46 o 
   7   8  10       45.34       52.04      4.51 o 
  -6   9  10      222.54      214.68      8.94 o 
  -5   9  10       21.62       83.51     48.45 o 
  -4   9  10      129.04      103.82      5.43 o 
  -3   9  10       91.94      112.74     21.04 o 
  -2   9  10      263.79      175.43     10.02 o 
  -1   9  10      323.71      208.62     10.15 o 
   1   9  10      256.86      221.69     11.95 o 
   4   9  10       63.68       45.71      7.72 o 
   5   9  10        9.35        9.41      2.37 o 
   6   9  10       79.55       33.49      3.89 o 
  -5  10  10       48.76       36.94      2.71 o 
  -4  10  10      135.67       96.65      4.75 o 
  -3  10  10       51.45       63.60      4.41 o 
  -2  10  10        6.95       34.36     18.43 o 
  -1  10  10      281.34      216.60     21.50 o 
   0  10  10      416.96      366.03     16.36 o 
   1  10  10      144.35      155.71      9.90 o 
   4  10  10       77.18       58.66      7.52 o 
   5  10  10       14.32        7.16      1.69 o 
  -4  11  10       82.03      106.16      4.13 o 
  -3  11  10      112.29      138.56      8.75 o 
  -2  11  10      242.32      225.98     22.98 o 
  -1  11  10      197.27      178.83     11.13 o 
   0  11  10      195.44      189.62     10.93 o 
   1  11  10       88.70      105.34      7.31 o 
   3  11  10      269.26      268.31     14.31 o 
   4  11  10      197.91      221.84      9.00 o 
  -3  12  10       76.98       59.67      4.73 o 
  -2  12  10      315.53      283.86     11.41 o 
  -1  12  10      108.50      154.55      8.81 o 
   0  12  10      366.77      284.58     11.18 o 
   1  12  10      216.79      196.88      8.00 o 
   3  12  10       51.19       48.90      4.67 o 
  -2  13  10       74.36       64.76      3.94 o 
  -1  13  10      267.19      241.77      8.01 o 
   0  13  10      190.21      178.60      6.24 o 
  -1 -13  11       34.90       42.49      3.43 o 
   0 -13  11       59.11       53.38      3.66 o 
   1 -13  11       87.76       66.19      4.58 o 
  -3 -12  11      143.85      138.18      6.89 o 
  -2 -12  11      346.63      290.27     41.12 o 
  -1 -12  11      151.25      202.05      5.16 o 
   0 -12  11       24.37       45.49      2.58 o 
   1 -12  11      299.93      233.05      6.69 o 
   2 -12  11      133.18      170.60     23.71 o 
   3 -12  11      117.55      125.51      4.74 o 
  -4 -11  11       44.57       61.86     11.27 o 
  -3 -11  11      184.41      144.88     23.03 o 
  -2 -11  11      144.53      159.03      7.57 o 
  -1 -11  11      145.59      123.15      5.43 o 
   0 -11  11       82.88       83.81      4.44 o 
   1 -11  11       51.77       93.44      4.63 o 
   2 -11  11      149.78      144.14      7.21 o 
   3 -11  11       54.87       88.27      8.57 o 
   4 -11  11       47.45       48.15      3.16 o 
  -5 -10  11       64.86       77.82      5.05 o 
  -4 -10  11       23.19       37.33      3.55 o 
  -3 -10  11       94.04       90.10      8.16 o 
  -2 -10  11      329.03      238.75      8.39 o 
  -1 -10  11      344.92      423.30     12.46 o 
   0 -10  11      291.57      360.54     12.11 o 
   1 -10  11      496.46      479.09     14.22 o 
   2 -10  11      138.00      205.30      9.12 o 
   3 -10  11       41.73       59.40      4.68 o 
   4 -10  11       28.74       33.59      3.35 o 
   5 -10  11       18.00        1.52      3.21 o 
  -6  -9  11      103.51      148.19      6.56 o 
  -5  -9  11       44.67       13.13      4.33 o 
  -4  -9  11       61.62       63.73      9.11 o 
  -3  -9  11       93.75       87.25     10.29 o 
  -2  -9  11      371.27      361.66     13.52 o 
  -1  -9  11       24.60       16.66      2.80 o 
   0  -9  11      200.13      197.37      9.07 o 
   1  -9  11       12.78       17.33      2.40 o 
   2  -9  11      360.78      333.08      9.84 o 
   3  -9  11      254.52      198.04      7.89 o 
   4  -9  11       66.10       73.34      4.22 o 
   5  -9  11      148.63      190.42     13.11 o 
   6  -9  11       45.90       30.60      2.09 o 
  -7  -8  11       74.54       72.47      6.04 o 
  -6  -8  11       49.35       41.77      4.38 o 
  -5  -8  11      336.09      402.18     20.87 o 
  -4  -8  11      186.85      173.70     13.79 o 
  -3  -8  11       91.25      116.34     14.48 o 
  -2  -8  11      325.37      300.55     29.68 o 
  -1  -8  11      355.12      476.36     41.00 o 
   0  -8  11      176.74      232.23     12.74 o 
   1  -8  11      870.06      728.55     16.78 o 
   2  -8  11      414.57      379.61     11.36 o 
   3  -8  11      292.32      199.04      7.12 o 
   4  -8  11       80.20      116.77     10.89 o 
   5  -8  11      180.19      285.69     90.85 o 
   6  -8  11       66.19       79.82      4.44 o 
   7  -8  11      106.92      130.36      7.76 o 
  -7  -7  11        5.46        4.58      2.21 o 
  -6  -7  11       86.71       33.95      4.54 o 
  -5  -7  11      120.82       85.71     10.54 o 
  -4  -7  11      194.43      175.20     28.02 o 
  -3  -7  11       95.17      100.64      6.33 o 
  -2  -7  11      131.66       90.99      7.00 o 
   1  -7  11       72.59      125.67      7.66 o 
   2  -7  11       49.17       94.97      4.12 o 
   3  -7  11      169.39      147.46      5.17 o 
   4  -7  11      283.79      299.11      9.13 o 
   5  -7  11      198.15      328.39     13.50 o 
   6  -7  11      265.53      340.08     12.74 o 
   7  -7  11       15.32       28.60      6.06 o 
  -8  -6  11      165.84      315.89     11.56 o 
  -7  -6  11       61.77      102.38      6.78 o 
  -6  -6  11      121.40      111.74      8.11 o 
  -5  -6  11       68.30       74.59      9.64 o 
  -4  -6  11      222.54      269.36    152.77 o 
  -3  -6  11      147.39      137.35     12.10 o 
   3  -6  11      124.17      155.13      6.77 o 
   4  -6  11      774.43      823.42     83.08 o 
   5  -6  11      102.33       97.50      5.69 o 
   6  -6  11      169.15      246.19     11.54 o 
   7  -6  11       25.23       24.52      3.41 o 
  -8  -5  11       61.23       91.40      7.79 o 
  -7  -5  11      180.46      232.60     10.94 o 
  -6  -5  11      495.64      514.22     17.65 o 
  -5  -5  11      120.42       74.32      5.98 o 
  -4  -5  11      135.66      113.30     13.60 o 
  -2  -5  11      994.17     1402.72     27.81 o 
   4  -5  11       51.57       55.51      8.31 o 
   5  -5  11      251.78      255.67     17.62 o 
   6  -5  11      435.67      476.24     16.37 o 
   7  -5  11       74.25       88.14     36.99 o 
   8  -5  11       22.69       13.27      3.21 o 
  -8  -4  11       16.32       28.49      4.10 o 
  -7  -4  11      130.28      166.57     12.98 o 
  -6  -4  11      565.28      608.32     18.18 o 
  -5  -4  11      252.58      242.60     14.68 o 
  -4  -4  11       62.79       67.99      5.45 o 
  -3  -4  11      107.23      180.67     10.58 o 
  -2  -4  11     1025.42      810.19     20.24 o 
  -1  -4  11       35.55       25.65      2.93 o 
   0  -4  11      873.07     1198.06     15.46 o 
   4  -4  11       24.15       20.60      5.57 o 
   5  -4  11      191.85      297.77     60.99 o 
   6  -4  11      324.19      272.55     15.19 o 
   7  -4  11       35.40       38.93      4.92 o 
   8  -4  11       29.73       56.08      6.48 o 
  -8  -3  11        5.96       16.73      2.59 o 
  -7  -3  11      143.81      205.19      8.33 o 
  -6  -3  11      135.68      205.50      9.04 o 
  -5  -3  11      409.25      254.85     12.47 o 
  -4  -3  11      114.75      221.48     12.82 o 
  -3  -3  11     3164.11     3363.91     41.77 o 
  -2  -3  11     1026.66     1275.94     23.42 o 
  -1  -3  11      154.20      240.87      8.21 o 
   0  -3  11       69.11       86.91      3.97 o 
   5  -3  11      848.74      996.99     22.36 o 
   6  -3  11       48.74       31.36      7.42 o 
   7  -3  11       73.08       78.61      4.51 o 
   8  -3  11        7.59       19.29      2.28 o 
  -8  -2  11       58.85       86.12      7.15 o 
  -7  -2  11       88.44      101.34      8.61 o 
  -6  -2  11      184.99      218.83      9.41 o 
  -5  -2  11      738.55      781.78     26.38 o 
  -4  -2  11      140.12      202.93     11.64 o 
  -3  -2  11     1169.18     1863.04     30.74 o 
  -2  -2  11      457.09      515.83     17.94 o 
  -1  -2  11      811.65      700.31     24.19 o 
   0  -2  11      112.95      107.18      4.31 o 
   1  -2  11      339.58      479.74      6.86 o 
   2  -2  11      652.59      585.17     13.38 o 
   3  -2  11     2221.60     2041.79     29.03 o 
   4  -2  11      359.51      274.68     11.71 o 
   5  -2  11      399.03      219.47     16.97 o 
   6  -2  11      155.54      171.53      7.04 o 
   7  -2  11       87.14      119.11      6.53 o 
   8  -2  11       22.70       59.62     11.34 o 
  -8  -1  11       58.54       61.09      6.32 o 
  -7  -1  11      171.25      181.69     12.04 o 
  -6  -1  11      348.27      317.15      8.84 o 
  -5  -1  11       67.81       75.13      3.05 o 
  -4  -1  11      876.84     1050.45     25.62 o 
  -3  -1  11      561.08      759.65     18.62 o 
  -2  -1  11     2829.48     2537.08     29.40 o 
  -1  -1  11     1390.43     1154.14     33.99 o 
   0  -1  11      461.07      499.83      6.79 o 
   1  -1  11      540.32      783.39     73.51 o 
   2  -1  11      869.97     1688.30    139.62 o 
   3  -1  11      636.67      650.43     16.49 o 
   4  -1  11     1164.07      963.43     23.17 o 
   5  -1  11       62.27       58.09      3.47 o 
   6  -1  11      523.69      479.73     12.73 o 
   7  -1  11      212.48      269.47     21.94 o 
   8  -1  11      146.27      120.20      6.42 o 
  -8   0  11      145.44      200.48     11.03 o 
  -7   0  11      107.25      322.68     15.14 o 
  -6   0  11      567.57      663.49     42.94 o 
  -5   0  11      642.27      730.66     49.46 o 
  -4   0  11      366.99      391.18     15.84 o 
  -3   0  11       56.60      106.09      7.01 o 
  -2   0  11      633.29      554.64     13.37 o 
  -1   0  11      158.09      132.35      5.57 o 
   0   0  11      191.43      176.41      4.47 o 
   1   0  11       52.38       85.83      3.16 o 
   2   0  11      166.88      239.30     35.10 o 
   3   0  11      206.66      196.66      6.32 o 
   4   0  11      164.44       66.26      6.62 o 
   5   0  11      169.62        5.52      1.45 o 
   6   0  11      270.64      138.61      5.88 o 
   7   0  11       57.63       21.27      3.86 o 
   8   0  11       79.33       50.11      4.60 o 
  -8   1  11       58.83       57.45      5.93 o 
  -7   1  11      172.05      162.66      8.18 o 
  -6   1  11      349.32      338.96      8.80 o 
  -5   1  11       67.82       73.19      3.32 o 
  -4   1  11      879.29      893.43     22.54 o 
  -3   1  11      566.04      692.02     17.24 o 
  -2   1  11     2830.64     2513.57     28.12 o 
  -1   1  11     1390.60     1211.15     15.38 o 
   0   1  11      463.23      499.23      6.34 o 
   1   1  11      540.07      789.62     10.16 o 
   2   1  11      869.68     1182.81    207.75 o 
   3   1  11      632.27      710.39     32.14 o 
   4   1  11     1164.76     1088.09     59.70 o 
   5   1  11       61.90       55.27      3.84 o 
   6   1  11      526.50      487.23     15.36 o 
   7   1  11      214.30      259.73     12.95 o 
   8   1  11      145.65      120.31      6.40 o 
  -8   2  11       57.97       85.86      6.07 o 
  -7   2  11       87.90       77.25      7.91 o 
  -6   2  11      184.56      347.10     11.85 o 
  -5   2  11      739.50      730.08     31.64 o 
  -4   2  11      140.38      114.90      8.06 o 
  -3   2  11     1168.11     1613.16     26.53 o 
  -2   2  11      455.08      511.32     12.81 o 
  -1   2  11      811.80      712.45     10.33 o 
   0   2  11      113.00      111.46      3.27 o 
   1   2  11      341.68      520.55      9.09 o 
   2   2  11      652.79      589.62      9.58 o 
   3   2  11     2222.62     2220.16    159.93 o 
   4   2  11      359.59      334.27     15.46 o 
   5   2  11      398.73      219.70     10.61 o 
   6   2  11      154.16      160.97      9.40 o 
   7   2  11       87.01      119.05      7.44 o 
   8   2  11       23.27       53.79      4.21 o 
  -8   3  11        6.02       16.32      3.58 o 
  -7   3  11      143.44      189.71      9.81 o 
  -6   3  11      137.16      201.92      8.74 o 
  -5   3  11      406.30      401.30     25.06 o 
  -4   3  11      114.30       34.95      4.87 o 
  -3   3  11     3165.59     3065.00     36.32 o 
  -2   3  11     1027.50     1182.38     20.28 o 
  -1   3  11      155.85      194.27     12.08 o 
   0   3  11       68.79       86.33      3.13 o 
   1   3  11      336.28      280.60      6.37 o 
   2   3  11     1436.34     1418.70     16.88 o 
   3   3  11     2677.56     2670.08    225.05 o 
   4   3  11      385.19      399.81     24.49 o 
   5   3  11      850.90      949.12     33.81 o 
   6   3  11       48.04       27.04      5.61 o 
   7   3  11       74.19       72.43      4.10 o 
   8   3  11        7.35       15.73      2.37 o 
  -8   4  11       16.03       25.73      3.61 o 
  -7   4  11      128.74      155.35      9.30 o 
  -6   4  11      565.25      573.32     16.05 o 
  -5   4  11      251.33      213.02     12.63 o 
  -4   4  11       62.62       54.74      4.07 o 
  -3   4  11      108.14      139.42      7.94 o 
  -2   4  11     1021.34      941.20     18.83 o 
  -1   4  11       35.48       26.44      2.20 o 
   0   4  11      874.85      956.54     13.48 o 
   1   4  11        9.91       19.59      1.59 o 
   2   4  11      367.24      650.84     37.94 o 
   3   4  11      182.95      177.76      7.54 o 
   4   4  11       24.40       18.50      2.49 o 
   5   4  11      194.89      154.41      9.04 o 
   6   4  11      322.90      266.74      7.96 o 
   7   4  11       35.67       30.93      3.06 o 
   8   4  11       29.66       46.32      5.56 o 
  -7   5  11      179.33      196.65     17.54 o 
  -6   5  11      495.76      563.29     12.60 o 
  -5   5  11      119.95       81.39      6.99 o 
  -4   5  11      132.91      116.31      7.29 o 
  -3   5  11       14.44       21.07      2.57 o 
  -2   5  11      995.92     1033.25     12.48 o 
  -1   5  11        8.42       17.78      1.85 o 
   0   5  11      240.30      267.35      5.46 o 
   1   5  11       29.18       26.30      1.84 o 
   2   5  11      961.09     1069.31     16.51 o 
   3   5  11       44.51       36.72      3.71 o 
   4   5  11       52.34       44.08      5.46 o 
   5   5  11      250.58      344.52     13.44 o 
   6   5  11      435.53      463.18     15.15 o 
   7   5  11       74.22       75.65     26.59 o 
   8   5  11       22.31       11.40      2.80 o 
  -7   6  11       60.53       82.46      5.47 o 
  -6   6  11      121.54      107.38      5.93 o 
  -5   6  11       68.75       66.60      4.15 o 
  -4   6  11      221.45      255.69     10.25 o 
  -3   6  11      148.45      140.44      4.72 o 
  -2   6  11       17.46       37.59      9.95 o 
  -1   6  11      191.05      394.51     16.85 o 
   0   6  11      745.22      780.59      9.82 o 
   1   6  11      714.88      602.00     15.62 o 
   2   6  11       22.13       27.46      3.28 o 
   3   6  11      121.95      150.28      9.17 o 
   4   6  11      779.55      739.78     54.94 o 
   5   6  11      102.38       85.87      6.90 o 
   6   6  11      166.65      225.89     10.34 o 
   7   6  11       25.73       24.23      2.96 o 
  -7   7  11        5.49        7.69      6.87 o 
  -6   7  11       86.47       39.12     10.53 o 
  -5   7  11      119.89       76.17      5.67 o 
  -4   7  11      193.14      170.22      7.40 o 
  -3   7  11       95.71       97.93      4.73 o 
  -2   7  11      131.07       92.36      7.90 o 
  -1   7  11      212.54      168.87      6.68 o 
   0   7  11      293.56      294.72      6.34 o 
   1   7  11       72.53      106.82      6.08 o 
   2   7  11       48.71       74.87      5.62 o 
   3   7  11      168.90      145.89      7.82 o 
   4   7  11      286.04      328.17     20.23 o 
   5   7  11      199.25      270.24     11.75 o 
   6   7  11      264.70      306.55     11.16 o 
   7   7  11       15.25       26.32      4.63 o 
  -6   8  11       49.81       39.57      2.98 o 
  -5   8  11      336.53      308.01     32.24 o 
  -4   8  11      186.59      136.96      6.55 o 
  -3   8  11       89.86      162.02     35.46 o 
  -2   8  11      327.02      282.60     14.10 o 
  -1   8  11      358.44      464.69     20.64 o 
   0   8  11      175.56      211.78      8.34 o 
   1   8  11      866.42      718.18     16.02 o 
   2   8  11      416.75      371.29     12.11 o 
   4   8  11       79.54       72.68     10.07 o 
   5   8  11      179.41      147.22     11.75 o 
   6   8  11       66.70       49.14      4.18 o 
   7   8  11      107.38      111.74      6.29 o 
  -6   9  11      103.87       94.98     23.22 o 
  -5   9  11       43.92       51.26     33.80 o 
  -4   9  11       61.21       62.70      5.49 o 
  -3   9  11       94.44      119.83      6.41 o 
  -2   9  11      368.95      295.17     42.31 o 
  -1   9  11       24.51       20.13      3.90 o 
   0   9  11      200.00      167.20     11.18 o 
   1   9  11       12.67       14.40      3.36 o 
   4   9  11       66.03       80.44      9.58 o 
   5   9  11      150.66      176.95      7.99 o 
   6   9  11       46.20       29.41      3.57 o 
  -5  10  11       65.47       49.61     15.31 o 
  -4  10  11       23.60       34.26      7.00 o 
  -3  10  11       93.48       78.04      4.74 o 
  -2  10  11      331.13      193.83     30.84 o 
  -1  10  11      346.65      340.32     34.44 o 
   0  10  11      291.30      303.64     14.76 o 
   1  10  11      495.20      400.87     15.45 o 
   4  10  11       27.42       28.23      5.34 o 
   5  10  11       17.88        2.07      1.22 o 
  -4  11  11       44.72       44.15      4.51 o 
  -3  11  11      184.49      108.30     17.06 o 
  -2  11  11      144.67      111.18     14.11 o 
  -1  11  11      145.77      103.43      8.57 o 
   0  11  11       84.00       72.13      6.71 o 
   1  11  11       51.59       63.78      5.77 o 
   3  11  11       55.25       48.93      7.28 o 
   4  11  11       47.34       42.90      3.18 o 
  -3  12  11      146.09      133.12      6.73 o 
  -2  12  11      347.34      266.58     10.87 o 
  -1  12  11      149.85      161.95      8.85 o 
   0  12  11       24.19       36.24      4.18 o 
   1  12  11      296.99      204.21      7.88 o 
   3  12  11      118.12       96.83      6.39 o 
  -1  13  11       35.32       33.86      2.99 o 
  -1 -13  12       92.93       86.17      4.51 o 
   0 -13  12       34.54       47.77      6.48 o 
   1 -13  12      143.76      108.51      5.56 o 
  -3 -12  12      207.32      165.92     28.72 o 
  -2 -12  12       80.67      112.32      5.26 o 
  -1 -12  12       21.89       18.36      1.62 o 
   0 -12  12       11.79        9.44      1.32 o 
   1 -12  12       11.11       14.92      1.72 o 
   2 -12  12      162.33      109.93     19.32 o 
   3 -12  12       96.89       89.22      3.62 o 
  -4 -11  12      235.48      228.92     34.13 o 
  -3 -11  12       36.85       56.00     14.26 o 
  -2 -11  12      190.66      154.69     22.90 o 
  -1 -11  12      309.94      270.83      7.42 o 
   0 -11  12        7.48       12.17      1.94 o 
   1 -11  12      164.22      228.26      6.95 o 
   2 -11  12       53.47      108.28      6.16 o 
   3 -11  12      103.71      110.61     20.24 o 
   4 -11  12      148.36      139.91      7.34 o 
  -5 -10  12       47.28       56.35      4.13 o 
  -4 -10  12       66.45       82.34     12.73 o 
  -3 -10  12      171.67      135.19     11.32 o 
  -2 -10  12      291.94      305.38      8.37 o 
  -1 -10  12      700.41      725.60     16.27 o 
   0 -10  12        2.14        1.93      1.92 o 
   1 -10  12      818.73      759.07     17.74 o 
   2 -10  12      272.26      282.79     12.95 o 
   3 -10  12       50.20       80.57      5.49 o 
   4 -10  12      117.11      110.18      8.35 o 
   5 -10  12       46.48       58.49      5.42 o 
  -6  -9  12       12.27       16.24      2.33 o 
  -5  -9  12      201.71      244.09     14.71 o 
  -4  -9  12       26.76       41.82     16.07 o 
  -3  -9  12       16.87       14.63      4.91 o 
  -2  -9  12      193.60      267.66      8.19 o 
  -1  -9  12      395.87      358.00     11.67 o 
   0  -9  12      104.00      128.28      7.42 o 
   1  -9  12      242.70      298.86     13.43 o 
   2  -9  12      417.28      330.31     11.32 o 
   3  -9  12       49.89       29.73      2.97 o 
   4  -9  12       85.68       69.50      3.90 o 
   5  -9  12      107.99       94.31      9.45 o 
   6  -9  12       14.33       29.53      3.06 o 
  -7  -8  12       68.33       78.48      6.03 o 
  -6  -8  12      183.12      262.01     10.10 o 
  -5  -8  12      245.08      216.51     15.34 o 
  -4  -8  12      473.09      491.26     23.46 o 
  -3  -8  12      377.81      354.75     29.99 o 
  -2  -8  12       83.43      104.40      7.72 o 
  -1  -8  12     1836.09     1963.73     36.17 o 
   0  -8  12     1411.71     1449.66     32.25 o 
   1  -8  12     2017.38     2139.88     34.65 o 
   2  -8  12      158.74      143.06      6.01 o 
   3  -8  12      389.18      405.77     10.06 o 
   4  -8  12      257.91      369.83     13.07 o 
   5  -8  12      339.92      424.87     12.70 o 
   6  -8  12       50.29       10.14      3.29 o 
   7  -8  12       26.50       19.24      3.38 o 
  -7  -7  12       84.69       58.09      4.38 o 
  -6  -7  12       25.84       31.72      5.39 o 
  -5  -7  12      293.50      404.30     21.77 o 
  -4  -7  12      203.50      207.86     14.98 o 
  -3  -7  12      163.43      199.72      8.91 o 
  -2  -7  12      503.44      443.37     23.34 o 
  -1  -7  12      376.05      411.26     17.27 o 
   0  -7  12      498.58      498.57     12.52 o 
   1  -7  12      416.18      442.72     16.50 o 
   2  -7  12      279.34      396.09      9.63 o 
   3  -7  12      343.19      337.02      7.78 o 
   4  -7  12       96.36      151.19      7.80 o 
   5  -7  12       83.94      201.45    114.85 o 
   6  -7  12       40.61       60.36      5.38 o 
   7  -7  12      196.79      310.95     14.18 o 
  -7  -6  12       26.75        9.40      2.50 o 
  -6  -6  12       43.80       65.15      6.58 o 
  -5  -6  12       57.50       65.37      9.09 o 
  -4  -6  12     1365.43     1407.28     38.15 o 
  -3  -6  12      521.25      458.54     47.98 o 
   3  -6  12      403.00      487.68      9.84 o 
   4  -6  12      612.56      886.30     18.30 o 
   5  -6  12       25.72       35.93      5.41 o 
   6  -6  12       35.76       56.98      5.41 o 
   7  -6  12       64.93      110.32      9.69 o 
  -8  -5  12        4.78       15.70      3.37 o 
  -7  -5  12      150.95      251.71     11.08 o 
  -6  -5  12      106.93       73.91      6.82 o 
  -5  -5  12        3.20        5.19      4.34 o 
  -4  -5  12      751.80      743.85     99.69 o 
  -3  -5  12      560.88      740.11     23.32 o 
  -2  -5  12     1655.64     1922.05     32.97 o 
   4  -5  12      212.56      221.51     95.51 o 
   5  -5  12        8.75       14.05      2.24 o 
   6  -5  12      204.81      190.90     14.65 o 
   7  -5  12       41.10       20.24      6.38 o 
   8  -5  12        5.96       39.61      4.81 o 
  -8  -4  12       40.28       48.23      5.72 o 
  -7  -4  12       62.82       54.78      5.86 o 
  -6  -4  12      199.17      220.53     10.33 o 
  -5  -4  12      796.98      839.77     21.53 o 
  -4  -4  12       31.62       31.29      3.64 o 
  -3  -4  12     1375.71     1604.79     31.60 o 
  -2  -4  12     3158.15     3297.25     38.37 o 
  -1  -4  12      979.58     1188.07     19.48 o 
   4  -4  12       75.35       86.20     11.74 o 
   5  -4  12      515.45      415.87     40.16 o 
   6  -4  12      104.26       91.47      7.05 o 
   7  -4  12       23.71       16.14      2.08 o 
   8  -4  12       78.31       92.19      7.69 o 
  -8  -3  12       46.57       29.59      3.21 o 
  -7  -3  12       63.54       88.89      5.51 o 
  -6  -3  12      167.30      229.54     12.32 o 
  -5  -3  12     1186.48     1283.52     70.63 o 
  -4  -3  12       97.01      119.92      9.51 o 
  -3  -3  12     2749.64     2748.51     38.34 o 
  -2  -3  12     1818.03     2598.66     32.83 o 
  -1  -3  12     6138.14     6945.58     45.13 o 
   0  -3  12      490.46      639.27     10.93 o 
   5  -3  12      501.28      249.23     18.98 o 
   6  -3  12       54.98       73.02     11.35 o 
   7  -3  12       20.20       10.92      6.29 o 
   8  -3  12      122.65      172.74     59.39 o 
  -8  -2  12       38.31       79.98      6.84 o 
  -7  -2  12      147.44      180.16      7.92 o 
  -6  -2  12      158.02       26.08      5.01 o 
  -5  -2  12      395.11      382.48     18.54 o 
  -4  -2  12      619.34      615.93     20.24 o 
  -3  -2  12      612.57      856.02     21.49 o 
  -2  -2  12     2095.14     2262.22     29.43 o 
  -1  -2  12     1276.86     1380.58     34.74 o 
   0  -2  12      223.26      268.68      7.16 o 
   1  -2  12     1172.19     1254.77     12.28 o 
   2  -2  12     1553.90     1907.55     24.62 o 
   3  -2  12     1083.20      966.38     20.27 o 
   4  -2  12      580.98      418.15     14.76 o 
   5  -2  12      193.28      101.45      8.53 o 
   6  -2  12      555.95      677.11     18.83 o 
   7  -2  12       80.76       81.24      9.64 o 
   8  -2  12       30.72       25.97      7.23 o 
  -8  -1  12       96.87      168.42      9.98 o 
  -7  -1  12      316.95      371.17     12.03 o 
  -6  -1  12      613.01      646.11     13.88 o 
  -5  -1  12      273.61      296.89     16.12 o 
  -4  -1  12      541.99      523.29     18.36 o 
  -3  -1  12      270.48      395.81     13.75 o 
  -2  -1  12      487.19      682.77     15.92 o 
  -1  -1  12     8547.88     8930.25    128.27 o 
   0  -1  12        1.58        4.72      0.67 o 
   1  -1  12     8190.22     8901.20    133.02 o 
   2  -1  12      737.84      752.78     15.73 o 
   3  -1  12      343.03      335.87     12.10 o 
   4  -1  12      169.83       74.82      6.93 o 
   5  -1  12      122.93       43.76      4.49 o 
   6  -1  12      569.01      471.68     15.26 o 
   7  -1  12      258.21      207.04     30.49 o 
   8  -1  12       37.42       42.68      4.06 o 
  -8   0  12       14.66       38.13      5.14 o 
  -7   0  12      175.23       73.17      7.44 o 
  -6   0  12      150.89        3.25      1.84 o 
  -5   0  12       88.37       27.20      6.57 o 
  -4   0  12      444.46      451.18     16.61 o 
  -3   0  12     1643.03     1577.49     27.12 o 
  -2   0  12     4777.06     4863.47     40.64 o 
  -1   0  12     1474.22     1354.06     44.54 o 
   0   0  12      514.33      550.22      8.23 o 
   1   0  12     1230.41     1388.30     13.33 o 
   2   0  12     4157.78     4342.66     95.14 o 
   3   0  12      704.38      583.63     10.69 o 
   4   0  12      196.52       81.40      7.15 o 
   5   0  12      316.87      334.22     16.88 o 
   6   0  12      550.90      720.75     26.38 o 
   7   0  12      505.37      737.94     15.85 o 
   8   0  12       53.83       36.70      3.71 o 
  -8   1  12       96.36      168.55      9.65 o 
  -7   1  12      317.46      372.93     16.42 o 
  -6   1  12      610.91      669.25     12.33 o 
  -5   1  12      275.71      283.65     19.50 o 
  -4   1  12      537.11      496.38     17.03 o 
  -3   1  12      274.62      378.54     13.09 o 
  -2   1  12      493.21      657.87     14.95 o 
  -1   1  12     8542.27     8840.75     49.85 o 
   0   1  12        1.80        5.17      1.53 o 
   1   1  12     8192.32     8781.54    116.32 o 
   2   1  12      733.14      747.73     17.30 o 
   3   1  12      338.99      344.87      8.49 o 
   4   1  12      169.84       83.81     12.14 o 
   5   1  12      122.32       40.89      3.67 o 
   6   1  12      570.85      498.81     17.04 o 
   7   1  12      257.04      268.82     22.61 o 
   8   1  12       37.75       41.86      4.01 o 
  -8   2  12       38.70       86.73      4.83 o 
  -7   2  12      147.61      165.96      6.61 o 
  -6   2  12      157.96      133.06      7.72 o 
  -5   2  12      398.94      355.31     15.26 o 
  -4   2  12      617.84      496.95     17.13 o 
  -3   2  12      610.58      766.25     18.60 o 
  -2   2  12     2097.79     2164.73     27.19 o 
  -1   2  12     1274.79     1349.90     15.51 o 
   0   2  12      222.70      268.58      6.60 o 
   1   2  12     1175.15     1367.53     16.49 o 
   2   2  12     1556.08     1994.96     15.26 o 
   3   2  12     1086.17     1100.08     55.43 o 
   4   2  12      579.34      539.35     34.32 o 
   5   2  12      191.21       98.31      5.29 o 
   6   2  12      555.82      700.99     34.52 o 
   7   2  12       80.67       83.15      8.17 o 
   8   2  12       30.30       20.03      2.74 o 
  -8   3  12       46.98       28.12      4.26 o 
  -7   3  12       62.03       78.75      4.41 o 
  -6   3  12      166.93      226.56     19.07 o 
  -5   3  12     1185.40     1054.48     36.00 o 
  -4   3  12       98.02       53.74      5.73 o 
  -3   3  12     2742.76     2513.83     33.93 o 
  -2   3  12     1834.64     2153.80     28.11 o 
  -1   3  12     6162.89     6512.11     70.36 o 
   0   3  12      489.45      629.23      8.65 o 
   1   3  12     5805.83     6661.81     36.58 o 
   2   3  12     2567.39     2660.24     33.21 o 
   3   3  12     1895.54     2170.47     31.37 o 
   4   3  12      217.09      221.12     15.71 o 
   5   3  12      501.87      248.52     11.78 o 
   6   3  12       55.27       26.67      6.92 o 
   7   3  12       20.67       12.94      4.13 o 
   8   3  12      122.69      126.01      5.62 o 
  -8   4  12       40.35       47.08      4.90 o 
  -7   4  12       62.42       56.84      4.82 o 
  -6   4  12      199.01      200.81     13.56 o 
  -5   4  12      789.13      627.75     29.31 o 
  -4   4  12       31.36       28.19      8.85 o 
  -3   4  12     1389.05     1465.82     26.47 o 
  -2   4  12     3149.36     2951.52     34.46 o 
  -1   4  12      969.42     1048.11     13.68 o 
   0   4  12      137.66      181.42      5.00 o 
   1   4  12     1014.90     1101.04     11.05 o 
   2   4  12     2396.88     2710.76     20.53 o 
   3   4  12     1078.16     1171.18     48.89 o 
   4   4  12       74.83       87.77      7.63 o 
   5   4  12      520.78      354.46     20.26 o 
   6   4  12      104.39       89.21      6.99 o 
   7   4  12       23.92       16.58      1.99 o 
   8   4  12       78.38       92.44      7.19 o 
  -7   5  12      150.55      206.84     14.18 o 
  -6   5  12      105.81      202.68     26.53 o 
  -5   5  12        3.32        2.02      2.39 o 
  -4   5  12      755.79      620.70     15.31 o 
  -3   5  12      557.73      533.16      9.83 o 
  -2   5  12     1650.12     1456.11     47.28 o 
  -1   5  12     1099.07     1043.63     14.79 o 
   0   5  12       95.05       90.05      3.28 o 
   1   5  12      756.20      914.13     10.66 o 
   2   5  12     1382.81     1452.43     14.17 o 
   3   5  12      578.20      588.60     17.48 o 
   4   5  12      211.26       77.70     22.35 o 
   5   5  12        8.81       14.30      3.06 o 
   6   5  12      205.84      221.66     10.35 o 
   7   5  12       41.36       17.80      5.65 o 
   8   5  12        5.90       29.90      3.94 o 
  -7   6  12       26.34       10.41      3.98 o 
  -6   6  12       44.41      101.48     14.09 o 
  -5   6  12       57.35       57.22      4.97 o 
  -4   6  12     1366.00     1077.08     20.31 o 
  -3   6  12      523.43      466.41      8.64 o 
  -2   6  12      140.74      188.99     10.88 o 
  -1   6  12      306.22      282.11      8.26 o 
   0   6  12     2854.67     3086.49     54.98 o 
   1   6  12      141.65      202.07      6.24 o 
   2   6  12      288.08      262.28      9.57 o 
   3   6  12      400.73      450.81     13.41 o 
   4   6  12      613.01      368.99     41.98 o 
   5   6  12       26.26       29.05      4.16 o 
   6   6  12       34.95       38.84      4.32 o 
   7   6  12       65.22      101.50      5.43 o 
  -7   7  12       83.97       46.38      3.32 o 
  -6   7  12       25.65       45.09     22.03 o 
  -5   7  12      291.39      278.35      9.00 o 
  -4   7  12      206.62      158.53      7.22 o 
  -3   7  12      162.52      219.21      7.95 o 
  -1   7  12      374.96      399.74     15.17 o 
   0   7  12      498.00      475.44     10.65 o 
   1   7  12      417.50      401.03     17.05 o 
   2   7  12      279.28      347.58     17.06 o 
   3   7  12      345.14      332.66     16.93 o 
   4   7  12       94.47       80.13     10.81 o 
   5   7  12       84.75       17.49      4.71 o 
   6   7  12       41.36       51.61      4.56 o 
   7   7  12      197.94      282.03     12.23 o 
  -6   8  12      183.08      161.03     48.07 o 
  -5   8  12      246.38      239.46     45.17 o 
  -4   8  12      470.19      352.95     36.54 o 
  -3   8  12      377.04      341.02     21.32 o 
  -2   8  12       83.77       99.45      4.94 o 
  -1   8  12     1848.38     1773.14     23.31 o 
   0   8  12     1411.56     1383.46     21.46 o 
   1   8  12     2003.23     2010.88     26.97 o 
   2   8  12      158.60      144.75      7.54 o 
   4   8  12      257.97      223.33     16.90 o 
   5   8  12      338.55      371.06     16.39 o 
   6   8  12       50.30       10.41      2.09 o 
   7   8  12       26.10       21.39      2.87 o 
  -6   9  12       12.56       14.22      2.56 o 
  -5   9  12      200.87      181.03     17.14 o 
  -4   9  12       27.43       45.83      8.94 o 
  -3   9  12       16.76       36.37     14.36 o 
  -2   9  12      196.44      221.27     11.24 o 
  -1   9  12      391.92      292.65     40.10 o 
   0   9  12      104.29      116.11      9.31 o 
   1   9  12      245.57      256.45     12.75 o 
   4   9  12       85.05       98.20     10.54 o 
   5   9  12      107.47       76.00      5.14 o 
   6   9  12       14.20       22.14      3.63 o 
  -5  10  12       47.49       43.73      2.72 o 
  -4  10  12       66.69       71.54      4.01 o 
  -3  10  12      173.15       89.19     12.96 o 
  -2  10  12      292.76      239.94     40.44 o 
  -1  10  12      703.55      535.85     76.09 o 
   0  10  12        2.19       -0.36      1.77 o 
   1  10  12      815.90      603.24     18.90 o 
   4  10  12      117.60      101.88      9.36 o 
   5  10  12       46.62       56.59      3.76 o 
  -4  11  12      235.16      173.17     29.82 o 
  -3  11  12       36.81       50.36      4.95 o 
  -2  11  12      193.92      110.99     28.11 o 
  -1  11  12      307.88      254.78     12.82 o 
   0  11  12        7.17       11.84      3.03 o 
   1  11  12      165.57      166.60      8.94 o 
   3  11  12      103.87      119.69      9.36 o 
   4  11  12      149.44      108.14     16.86 o 
  -3  12  12      207.29      161.69      7.11 o 
  -2  12  12       80.20      100.34      6.61 o 
  -1  12  12       22.91       16.55      3.09 o 
   0  12  12       11.52        7.09      2.04 o 
   1  12  12       10.57       11.82      2.09 o 
   3  12  12       97.10       70.39      5.40 o 
   1 -13  13       53.98       80.50      4.55 o 
  -3 -12  13      108.17       90.77     17.67 o 
  -2 -12  13       60.59       86.39      4.53 o 
  -1 -12  13       57.99       60.55      2.60 o 
   0 -12  13      193.74      196.20      6.04 o 
   1 -12  13      103.03       64.92      3.59 o 
   2 -12  13      171.17      102.01     18.07 o 
   3 -12  13       49.94       42.57      2.46 o 
  -4 -11  13       17.98       26.14      6.99 o 
  -3 -11  13        5.34        9.28      2.05 o 
  -2 -11  13       88.67       98.46      5.76 o 
  -1 -11  13      109.00      191.67      5.53 o 
   0 -11  13       58.71       62.64      3.77 o 
   1 -11  13      334.62      239.47      7.36 o 
   2 -11  13      121.16       98.02      5.74 o 
   3 -11  13       15.91       14.32      2.52 o 
   4 -11  13       47.53       49.49     13.81 o 
  -5 -10  13       75.36       58.25      6.14 o 
  -4 -10  13      104.27       85.99      4.96 o 
  -3 -10  13      191.32      205.41     13.98 o 
  -2 -10  13      123.97      121.44      5.26 o 
  -1 -10  13      123.28      100.21      6.17 o 
   0 -10  13       37.27       28.17      3.62 o 
   1 -10  13       63.45       90.24      6.34 o 
   2 -10  13      126.15      113.84      5.15 o 
   3 -10  13      203.54      202.38      8.27 o 
   4 -10  13       64.02       72.76      4.62 o 
   5 -10  13      159.38      154.73     48.85 o 
  -6  -9  13       95.54      152.60      9.41 o 
  -5  -9  13       30.24        7.73      2.35 o 
  -4  -9  13       92.32       83.57      9.61 o 
  -3  -9  13       34.71       44.87      7.10 o 
  -2  -9  13      436.76      366.12     11.05 o 
  -1  -9  13      240.99      274.94     10.41 o 
   0  -9  13      310.06      313.23     11.48 o 
   1  -9  13      316.93      283.62     13.61 o 
   2  -9  13      267.62      322.79      9.01 o 
   3  -9  13       44.62       41.59      3.41 o 
   4  -9  13      162.69      137.35      5.25 o 
   5  -9  13       93.56      146.69     11.15 o 
   6  -9  13       35.87       47.48      9.16 o 
  -7  -8  13       75.30       81.71      5.88 o 
  -6  -8  13       34.54        6.40      2.09 o 
  -5  -8  13      247.10      289.42     17.45 o 
  -4  -8  13      148.14      104.72     11.05 o 
  -3  -8  13       84.39       73.81      9.17 o 
  -2  -8  13      120.95      137.18      9.36 o 
  -1  -8  13      459.00      549.58     19.64 o 
   0  -8  13      160.98      170.85      8.11 o 
   1  -8  13      597.83      588.93     14.01 o 
   2  -8  13      159.60      168.62      5.71 o 
   3  -8  13      190.30      151.82      6.78 o 
   4  -8  13      207.02      192.51     10.93 o 
   5  -8  13      110.79      144.67     54.00 o 
   6  -8  13      105.23      103.68     45.71 o 
  -7  -7  13      185.32      208.15     21.24 o 
  -6  -7  13       37.27       22.15      3.62 o 
  -5  -7  13      187.57      245.96     16.79 o 
  -4  -7  13       49.06       14.07      5.24 o 
  -3  -7  13      471.15      468.55     21.12 o 
  -2  -7  13      194.14      291.81     13.26 o 
  -1  -7  13      231.10      348.03     25.49 o 
   0  -7  13      124.08      108.63      6.06 o 
   1  -7  13      491.25      424.94      9.60 o 
   2  -7  13      464.28      395.14      8.42 o 
   3  -7  13      374.21      441.15     10.20 o 
   4  -7  13      152.54      175.55      8.51 o 
   5  -7  13       75.70      109.46     39.84 o 
   6  -7  13       37.74       36.05      6.93 o 
   7  -7  13       87.01       88.04      7.44 o 
  -7  -6  13       15.69        5.75      3.11 o 
  -6  -6  13       68.19       67.47      5.30 o 
  -5  -6  13       58.97       30.18      3.87 o 
  -4  -6  13       46.65       22.87      5.78 o 
  -3  -6  13       97.90       99.60     12.95 o 
   3  -6  13      343.03      267.89      7.54 o 
   4  -6  13      164.15      121.60      7.01 o 
   5  -6  13      171.22      205.86      8.67 o 
   6  -6  13       65.54       70.00      4.23 o 
   7  -6  13       56.59       48.76      6.42 o 
  -8  -5  13       63.74       85.79      6.79 o 
  -7  -5  13       52.72       41.18      3.69 o 
  -6  -5  13       87.75       96.67      9.69 o 
  -5  -5  13       81.01       26.80      3.32 o 
  -4  -5  13      272.96      313.11     32.22 o 
  -3  -5  13       99.69      133.34     28.97 o 
  -2  -5  13      256.45      369.82     14.53 o 
   3  -5  13      211.02      196.24     11.51 o 
   4  -5  13      285.39      305.34     11.79 o 
   5  -5  13      239.05      213.78     18.61 o 
   6  -5  13      109.27      131.79      9.18 o 
   7  -5  13      104.14      124.61     10.69 o 
   8  -5  13       18.61       14.84      3.02 o 
  -8  -4  13       27.57       53.97      3.68 o 
  -7  -4  13       32.36       37.36      3.51 o 
  -6  -4  13      123.54       35.87      5.04 o 
  -5  -4  13      435.59      332.03     10.49 o 
  -4  -4  13      266.16      237.16      9.62 o 
  -3  -4  13       65.13       72.52      7.02 o 
  -2  -4  13      380.25      633.46     17.06 o 
  -1  -4  13       67.40       36.96      4.27 o 
   4  -4  13      216.60      232.74      9.82 o 
   5  -4  13      587.92      472.04     11.84 o 
   6  -4  13      395.76      480.85     14.96 o 
   7  -4  13       80.74       52.30     22.62 o 
   8  -4  13       36.72       65.73      6.17 o 
  -8  -3  13      101.60      183.14      7.27 o 
  -7  -3  13       97.66       43.91      4.01 o 
  -6  -3  13      541.89      745.82     21.06 o 
  -5  -3  13      312.07      126.33     49.98 o 
  -4  -3  13      117.68      142.61     10.42 o 
  -3  -3  13      436.17      631.88     18.79 o 
  -2  -3  13     1074.64      839.52     19.32 o 
  -1  -3  13      997.32      975.42     17.21 o 
   0  -3  13     1477.86     1651.50     18.32 o 
   5  -3  13     1138.06     1007.68     82.38 o 
   6  -3  13      281.67      182.89     12.12 o 
   7  -3  13      219.51      201.87     57.75 o 
   8  -3  13       31.08       48.81     10.48 o 
  -8  -2  13        8.73       24.23      3.90 o 
  -7  -2  13      114.84      130.41      6.69 o 
  -6  -2  13      488.07      494.58     12.59 o 
  -5  -2  13      222.84      211.95      6.97 o 
  -4  -2  13      631.52      690.32     21.73 o 
  -3  -2  13     1299.99     1278.25     26.70 o 
  -2  -2  13      317.07      422.28     13.07 o 
  -1  -2  13      151.63      349.58      6.42 o 
   0  -2  13      198.31      219.38      6.67 o 
   1  -2  13      559.40      485.07      8.15 o 
   2  -2  13      472.19      435.17     11.81 o 
   3  -2  13      953.81      787.27     18.39 o 
   4  -2  13      679.84      536.85     16.81 o 
   5  -2  13      300.41      358.65     36.58 o 
   6  -2  13      325.77      313.93     25.76 o 
   7  -2  13      114.16       97.51      5.77 o 
   8  -2  13       15.32       54.72     11.79 o 
  -8  -1  13       39.12       56.92      5.89 o 
  -7  -1  13       63.37      125.51     25.51 o 
  -6  -1  13      611.93      624.44     16.82 o 
  -5  -1  13      502.06      259.57     22.92 o 
  -4  -1  13      212.64      252.19     13.14 o 
  -3  -1  13     1923.45     2229.99     33.31 o 
  -2  -1  13     1338.08     1715.82     65.40 o 
  -1  -1  13      194.14      295.94      8.16 o 
   0  -1  13       63.29       75.25      2.16 o 
   1  -1  13      397.36      390.17      6.21 o 
   2  -1  13     2201.06     2111.14     18.22 o 
   3  -1  13     1987.66     1788.03     28.60 o 
   4  -1  13      395.22      379.64     14.84 o 
   5  -1  13     1343.38     1400.22     65.15 o 
   6  -1  13      198.94       89.08      6.72 o 
   7  -1  13      172.91      165.62     29.14 o 
   8  -1  13       57.33       51.83      4.15 o 
  -8   0  13        1.09       41.03      4.97 o 
  -7   0  13      898.31     1118.56     17.81 o 
  -6   0  13      203.47      176.38      9.51 o 
  -5   0  13        0.41        1.97      1.27 o 
  -4   0  13      351.98      350.14     15.08 o 
  -3   0  13      942.87     1261.99     25.17 o 
  -2   0  13      933.30     1304.58     21.89 o 
  -1   0  13      574.47      672.69     26.03 o 
   0   0  13       59.38       47.91      2.61 o 
   1   0  13      736.76      804.04      9.20 o 
   2   0  13     1367.58     1385.97     19.60 o 
   3   0  13     1872.64     1967.57     74.55 o 
   4   0  13     1021.22      902.79     22.97 o 
   5   0  13        0.90        1.93      0.99 o 
   6   0  13      346.61      413.28     26.24 o 
   7   0  13      242.11       95.22     70.23 o 
   8   0  13        2.66        9.28      2.18 o 
  -8   1  13       39.05       54.90      5.45 o 
  -7   1  13       63.64      120.44     16.10 o 
  -6   1  13      613.52      589.86     13.25 o 
  -5   1  13      504.39      204.57      9.32 o 
  -4   1  13      211.37      221.38     11.81 o 
  -3   1  13     1929.13     2075.37     31.97 o 
  -2   1  13     1338.89     1740.65     25.12 o 
  -1   1  13      193.81      275.90      9.22 o 
   0   1  13       63.76       78.37      2.80 o 
   1   1  13      398.18      377.85      7.92 o 
   2   1  13     2201.18     2035.13     44.96 o 
   3   1  13     1980.93     1958.53    100.42 o 
   4   1  13      398.81      405.66     10.63 o 
   5   1  13     1341.84     1358.13     21.00 o 
   6   1  13      198.01       93.32      6.68 o 
   7   1  13      172.32      162.81     31.57 o 
   8   1  13       57.78       51.75      4.13 o 
  -8   2  13        8.97       21.31      2.52 o 
  -7   2  13      115.66      117.27      5.88 o 
  -6   2  13      488.12      529.49     15.11 o 
  -5   2  13      223.99      189.57      7.39 o 
  -4   2  13      635.39      543.16     18.34 o 
  -3   2  13     1299.78     1344.50     25.31 o 
  -2   2  13      318.53      390.68     12.02 o 
  -1   2  13      151.22      287.92      6.45 o 
   0   2  13      197.60      213.70      4.84 o 
   1   2  13      561.00      497.87     16.29 o 
   2   2  13      469.32      450.36      7.81 o 
   3   2  13      952.74      940.72     15.38 o 
   4   2  13      675.70      665.18     27.66 o 
   5   2  13      296.78      366.14     30.01 o 
   6   2  13      323.31      300.81      8.98 o 
   7   2  13      114.45       94.54      5.57 o 
   8   2  13       15.16       45.21      3.69 o 
  -8   3  13      101.51      181.24      9.75 o 
  -7   3  13       97.45       41.48      3.28 o 
  -6   3  13      546.37      528.97     44.68 o 
  -5   3  13      313.32       25.45      4.22 o 
  -4   3  13      118.52       55.37      6.05 o 
  -3   3  13      438.84      542.13     16.27 o 
  -2   3  13     1075.13      839.57     18.16 o 
  -1   3  13      997.33      958.30     12.93 o 
   0   3  13     1478.06     1609.55     14.37 o 
   1   3  13      538.42      818.42     11.03 o 
   2   3  13      334.12      614.47     18.27 o 
   3   3  13      621.34      659.34     13.86 o 
   4   3  13      320.61      309.50     13.11 o 
   5   3  13     1135.13     1085.14    315.58 o 
   6   3  13      282.21      175.09     11.01 o 
   7   3  13      221.35      291.83     10.85 o 
   8   3  13       31.11       40.13      3.22 o 
  -8   4  13       27.02       59.83      5.27 o 
  -7   4  13       32.03       33.68      3.71 o 
  -6   4  13      123.19       56.11     25.93 o 
  -5   4  13      437.28      296.83     11.99 o 
  -4   4  13      271.13      237.53     20.35 o 
  -3   4  13       64.95       55.03      5.39 o 
  -2   4  13      378.61      486.97     14.54 o 
  -1   4  13       65.94       56.60      3.36 o 
   0   4  13       70.64       78.59      3.42 o 
   1   4  13       19.27       38.55      2.42 o 
   2   4  13      770.56      724.43     19.30 o 
   3   4  13       96.03       98.72      5.80 o 
   4   4  13      214.95      234.15      8.94 o 
   5   4  13      587.19      628.76     17.30 o 
   6   4  13      395.81      504.57     15.44 o 
   7   4  13       82.22       86.79      5.77 o 
  -7   5  13       51.56       38.30      3.60 o 
  -6   5  13       87.78      117.77      5.83 o 
  -5   5  13       81.55       87.89     14.42 o 
  -4   5  13      272.36      310.24     10.93 o 
  -3   5  13       98.79      114.19      6.57 o 
  -2   5  13      255.95      268.07      8.02 o 
  -1   5  13      217.28      226.69      7.05 o 
   0   5  13      177.80      216.44      5.19 o 
   1   5  13      167.36      202.42      5.20 o 
   2   5  13      300.55      307.32      6.66 o 
   3   5  13      211.09      196.39     13.77 o 
   4   5  13      284.74      262.71      8.84 o 
   5   5  13      237.53      303.33     12.32 o 
   6   5  13      110.55      110.38      7.57 o 
   7   5  13      104.87      110.69      6.03 o 
  -7   6  13       15.45       13.33     15.99 o 
  -6   6  13       68.62       60.27      3.50 o 
  -5   6  13       59.81       36.02     11.87 o 
  -4   6  13       45.97       53.48      4.87 o 
  -3   6  13       98.73      137.90      5.74 o 
  -2   6  13       78.20       59.08      4.90 o 
  -1   6  13      347.40      319.08      9.12 o 
   0   6  13      501.15      563.50     11.63 o 
   1   6  13      243.12      295.80      6.57 o 
   2   6  13       42.09       56.28      3.52 o 
   3   6  13      341.51      284.66     11.79 o 
   4   6  13      166.35      154.10     14.32 o 
   5   6  13      168.54      245.30     11.07 o 
   6   6  13       65.92       67.92      5.51 o 
   7   6  13       57.51       43.02      5.62 o 
  -7   7  13      185.53      186.94      7.48 o 
  -6   7  13       37.84       25.02      3.58 o 
  -5   7  13      189.82      160.29     18.98 o 
  -4   7  13       48.43       62.45      4.74 o 
  -3   7  13      467.32      402.50      9.43 o 
  -2   7  13      197.36      271.64      9.27 o 
  -1   7  13      231.28      309.83      7.65 o 
   0   7  13      123.70       97.22      3.44 o 
   1   7  13      493.00      413.34     15.91 o 
   2   7  13      460.22      411.97     15.18 o 
   3   7  13      374.13      394.35     12.87 o 
   4   7  13      155.17      247.47     17.64 o 
   5   7  13       75.73       45.19      4.89 o 
   6   7  13       37.38       35.94      3.74 o 
   7   7  13       87.65       77.74      6.30 o 
  -6   8  13       34.63       25.74     14.36 o 
  -5   8  13      244.71      251.00     10.01 o 
  -4   8  13      147.02      150.96     24.76 o 
  -3   8  13       83.94      107.84     14.84 o 
  -2   8  13      120.10      119.22      6.64 o 
  -1   8  13      459.23      479.43     12.64 o 
   0   8  13      163.07      157.67      6.05 o 
   1   8  13      598.53      599.49     14.93 o 
   4   8  13      209.70      225.00     16.50 o 
   5   8  13      112.76       49.14      4.62 o 
   6   8  13      105.67      153.14     10.30 o 
  -6   9  13       93.13       73.43      3.92 o 
  -5   9  13       30.28       41.50     27.61 o 
  -4   9  13       91.97       98.28      7.32 o 
  -3   9  13       34.11       34.86      3.57 o 
  -2   9  13      435.81      309.54     49.27 o 
  -1   9  13      240.62      218.17     10.38 o 
   0   9  13      310.79      277.27     14.37 o 
   1   9  13      317.28      250.12     12.72 o 
   4   9  13      165.02      165.65     13.28 o 
   5   9  13       93.59      127.14      6.22 o 
   6   9  13       36.68       24.99      3.72 o 
  -5  10  13       75.42       76.54      4.59 o 
  -4  10  13      103.17       73.48      3.40 o 
  -3  10  13      191.78      152.38     25.68 o 
  -2  10  13      124.65       93.34     12.46 o 
  -1  10  13      123.38       79.60     14.28 o 
   0  10  13       37.45       24.01      4.36 o 
   1  10  13       63.53       69.70      6.52 o 
   4  10  13       63.86       54.11      4.24 o 
   5  10  13      158.89      201.05     10.17 o 
  -4  11  13       18.32       29.05      2.90 o 
  -3  11  13        5.30        7.59      1.59 o 
  -2  11  13       87.07       72.22     11.06 o 
  -1  11  13      108.39      144.02      9.64 o 
   0  11  13       58.78       52.09      5.58 o 
   1  11  13      335.86      213.93      9.85 o 
   3  11  13       15.83       18.35      4.04 o 
   4  11  13       46.39       54.00      5.29 o 
  -2  12  13       60.98       75.53      5.64 o 
  -1  12  13       58.12       41.27      4.38 o 
   0  12  13      193.13      159.93      7.78 o 
   2  12  13      169.18      154.07      9.06 o 
   3  12  13       49.74       26.09      3.33 o 
  -3 -12  14       30.58       34.96      8.23 o 
  -2 -12  14       77.51       89.52      4.50 o 
  -1 -12  14       35.51       65.55      2.65 o 
   0 -12  14       40.70       42.94      2.31 o 
   1 -12  14      102.92       81.89      4.21 o 
   2 -12  14      121.67       85.73     12.33 o 
   3 -12  14       18.18       17.66      1.95 o 
  -4 -11  14       53.82       64.69     23.78 o 
  -3 -11  14       63.16       89.24      8.18 o 
  -2 -11  14      302.56      279.73      8.10 o 
  -1 -11  14       70.23       74.36      4.62 o 
   0 -11  14       74.06      110.93      4.82 o 
   1 -11  14       69.23       69.91      3.79 o 
   2 -11  14      342.36      311.02      9.79 o 
   3 -11  14      125.55      132.02     16.08 o 
   4 -11  14       17.86       18.35      3.36 o 
  -5 -10  14       51.80       59.62      6.02 o 
  -4 -10  14      166.55      179.27     20.81 o 
  -3 -10  14       35.55       36.49      6.21 o 
  -2 -10  14      142.44      139.01      6.40 o 
  -1 -10  14      224.98      299.27     10.46 o 
   0 -10  14      103.03      103.69      6.55 o 
   1 -10  14      364.42      341.55     11.82 o 
   2 -10  14       89.96      121.95      5.79 o 
   3 -10  14       48.83       39.97      3.74 o 
   4 -10  14      253.64      243.51     32.69 o 
   5 -10  14       33.75       32.89      2.73 o 
  -6  -9  14      238.76      339.17     13.59 o 
  -5  -9  14       52.46       55.26      4.60 o 
  -4  -9  14       48.24       53.93      7.74 o 
  -3  -9  14      157.07      144.31     12.05 o 
  -2  -9  14      415.29      454.11     12.35 o 
  -1  -9  14      523.98      493.41     13.87 o 
   0  -9  14      275.29      282.90     10.97 o 
   1  -9  14      422.05      465.29     14.17 o 
   2  -9  14      478.43      443.50     16.34 o 
   3  -9  14      105.87       99.28      4.94 o 
   4  -9  14       50.85       56.95      3.72 o 
   5  -9  14       74.93       78.52      8.22 o 
   6  -9  14       77.54       39.34      4.60 o 
  -6  -8  14       14.52       10.13      2.16 o 
  -5  -8  14       69.61      105.22      7.19 o 
  -4  -8  14      141.81      123.99     11.71 o 
  -3  -8  14      584.94      574.48     24.01 o 
  -2  -8  14      977.28      790.73     22.17 o 
  -1  -8  14      779.25      638.10     14.98 o 
   0  -8  14        6.76       12.86      2.51 o 
   1  -8  14      397.71      551.02     13.55 o 
   2  -8  14      632.27      721.41     13.51 o 
   3  -8  14      501.28      545.41     12.14 o 
   4  -8  14      195.42      234.07     14.71 o 
   5  -8  14       53.17       96.31     21.65 o 
   6  -8  14        9.15        9.18      1.56 o 
  -7  -7  14       16.72       22.49      4.28 o 
  -6  -7  14       39.20       72.33      5.76 o 
  -5  -7  14       53.44       44.28      5.18 o 
  -4  -7  14      355.91      262.39     17.19 o 
  -3  -7  14       94.15       77.59      5.68 o 
  -2  -7  14      290.51      331.98     15.85 o 
  -1  -7  14      112.52       91.35      4.58 o 
   0  -7  14     1489.87     1613.80     57.06 o 
   1  -7  14       50.91       79.44      4.27 o 
   2  -7  14      361.42      387.29      8.42 o 
   3  -7  14       41.44       67.45      4.23 o 
   4  -7  14      664.50      576.23     15.10 o 
   5  -7  14       82.56      130.50     19.56 o 
   6  -7  14       11.66        9.97      4.26 o 
   7  -7  14       49.45       56.17      5.78 o 
  -7  -6  14       34.40       21.28      4.31 o 
  -6  -6  14       37.20       41.06      3.38 o 
  -5  -6  14      122.98      137.83     12.62 o 
  -4  -6  14       45.17       28.42      6.09 o 
  -3  -6  14      326.13      288.57     25.13 o 
  -2  -6  14      124.61      147.18      9.93 o 
   2  -6  14      121.70      160.80      5.44 o 
   3  -6  14      166.74      234.77      7.33 o 
   4  -6  14       26.67       16.70      3.52 o 
   5  -6  14       37.34       27.56      8.24 o 
   6  -6  14       51.94       57.13      4.47 o 
   7  -6  14       85.68      116.16      9.41 o 
  -8  -5  14       35.59       25.08      3.77 o 
  -7  -5  14       75.00       79.85      5.35 o 
  -6  -5  14      266.06      408.24     15.01 o 
  -5  -5  14       30.58        8.50      2.53 o 
  -4  -5  14       84.97       90.69      6.86 o 
  -3  -5  14       26.72       35.82     16.38 o 
  -2  -5  14     1098.08     1154.19     25.46 o 
   3  -5  14       56.12       55.18      6.38 o 
   4  -5  14       24.33       22.73      8.77 o 
   5  -5  14       64.63       67.39      6.94 o 
   6  -5  14       94.29       39.14      4.54 o 
   7  -5  14       90.99      144.78     11.18 o 
  -8  -4  14       24.70       39.62      3.05 o 
  -7  -4  14       21.05       18.16      3.58 o 
  -6  -4  14      579.51      696.85     25.14 o 
  -5  -4  14      112.05      112.43      6.19 o 
  -4  -4  14      332.35      291.43     23.02 o 
  -3  -4  14      216.39      295.14     13.80 o 
  -2  -4  14      301.35      335.22     12.51 o 
  -1  -4  14     4079.08     4856.23     40.77 o 
   4  -4  14      602.95      519.78    101.03 o 
   5  -4  14      108.16      110.82      9.69 o 
   6  -4  14      263.49      151.37      6.13 o 
   7  -4  14       32.78       29.93      8.03 o 
   8  -4  14       64.36      101.38      7.09 o 
  -8  -3  14       77.32       83.89     12.44 o 
  -7  -3  14       96.11      118.63     11.90 o 
  -6  -3  14      475.00      639.65     20.95 o 
  -5  -3  14      324.86      368.48     13.28 o 
  -4  -3  14       77.49       84.78      4.67 o 
  -3  -3  14      762.68      906.28     22.93 o 
  -2  -3  14      421.44      612.14     16.80 o 
  -1  -3  14     1491.08     1553.27     22.72 o 
   0  -3  14      387.71      499.60     10.54 o 
   4  -3  14       41.39       42.72      6.34 o 
   5  -3  14      121.47       28.18      3.86 o 
   6  -3  14      167.66       60.93      9.93 o 
   7  -3  14       63.37       53.45      4.26 o 
   8  -3  14      105.33      218.08     48.62 o 
  -8  -2  14       63.60       82.36      6.56 o 
  -7  -2  14      141.52      125.89      7.86 o 
  -6  -2  14      289.93      253.34     10.16 o 
  -5  -2  14      724.02      679.54     31.05 o 
  -4  -2  14      227.15      280.04     14.57 o 
  -3  -2  14      307.68      436.33     15.76 o 
  -2  -2  14     1016.84      968.64     20.65 o 
  -1  -2  14     1559.98     1922.87     52.35 o 
   0  -2  14      837.56      960.81     14.65 o 
   1  -2  14     1905.12     1926.83     17.32 o 
   2  -2  14      637.69      785.04     16.09 o 
   3  -2  14      409.93      373.25     12.86 o 
   4  -2  14      583.25      471.73     16.03 o 
   5  -2  14      514.75      482.64     63.24 o 
   6  -2  14      384.47      315.55     44.89 o 
   7  -2  14      270.45      222.00     74.52 o 
   8  -2  14       44.81       29.07      2.99 o 
  -8  -1  14       39.86       85.29      6.97 o 
  -7  -1  14       98.73      150.51     10.27 o 
  -6  -1  14       76.63        9.79      3.13 o 
  -5  -1  14      700.33      616.33     13.50 o 
  -4  -1  14      911.65      826.35     24.79 o 
  -3  -1  14      744.45      883.51     21.57 o 
  -2  -1  14     5107.02     5352.07    250.54 o 
  -1  -1  14      670.24      692.16     14.20 o 
   0  -1  14     1320.23     1329.29     11.52 o 
   1  -1  14      641.84      687.21     12.84 o 
   2  -1  14     4201.06     4954.69    163.54 o 
   3  -1  14      996.75      876.96     20.19 o 
   4  -1  14      533.86      307.30     13.68 o 
   5  -1  14      759.03      619.19     29.67 o 
   6  -1  14      278.41      355.34     12.88 o 
   7  -1  14      122.79      139.33      6.86 o 
   8  -1  14       31.94       14.35      2.40 o 
  -8   0  14       19.72       15.17      3.30 o 
  -7   0  14       11.80        5.03      2.03 o 
  -6   0  14      131.13      214.00      8.20 o 
  -5   0  14       57.16       49.94      2.99 o 
  -4   0  14      652.09      533.65     18.67 o 
  -3   0  14      265.47      293.50     12.70 o 
  -2   0  14      457.62      521.99     14.32 o 
  -1   0  14      167.30      225.03      7.39 o 
   0   0  14       21.26       28.28      2.13 o 
   1   0  14      210.48      258.83      5.20 o 
   2   0  14      562.15      532.11      7.42 o 
   3   0  14      277.31      221.04     10.76 o 
   4   0  14      344.15      201.18     11.19 o 
   5   0  14      130.48      117.88      7.56 o 
   6   0  14       36.54       10.51      2.80 o 
   7   0  14       40.93       49.93      4.13 o 
   8   0  14        5.97        3.87      1.53 o 
  -8   1  14       39.45       84.74      6.54 o 
  -7   1  14       97.79      163.76      7.97 o 
  -6   1  14       76.61       28.81      8.95 o 
  -5   1  14      703.23      606.67     12.60 o 
  -4   1  14      910.26      831.00     23.15 o 
  -3   1  14      747.99      897.14     21.24 o 
  -2   1  14     5119.13     5464.36     46.06 o 
  -1   1  14      664.73      667.88     11.36 o 
   0   1  14     1320.57     1415.59     12.80 o 
   1   1  14      646.02      651.32     10.86 o 
   2   1  14     4186.87     4512.57     29.49 o 
   3   1  14      992.17      918.49     18.92 o 
   4   1  14      535.48      346.96     18.41 o 
   5   1  14      758.62      613.26     35.79 o 
   6   1  14      278.38      288.71     51.73 o 
   7   1  14      123.90      146.52      7.04 o 
   8   1  14       31.53       14.47      2.35 o 
  -8   2  14       63.81       85.46      4.58 o 
  -7   2  14      143.32      115.99      7.49 o 
  -6   2  14      292.80      268.09      8.64 o 
  -5   2  14      723.13      585.72     13.30 o 
  -4   2  14      228.22      158.09     10.14 o 
  -3   2  14      309.40      408.94     14.46 o 
  -2   2  14     1014.55      980.18     19.72 o 
  -1   2  14     1559.27     1782.69     16.66 o 
   0   2  14      837.31      945.93     11.08 o 
   1   2  14     1903.90     1983.33     21.44 o 
   2   2  14      639.03      885.11     13.88 o 
   3   2  14      407.75      412.27     10.35 o 
   4   2  14      582.56      589.19     19.04 o 
   5   2  14      514.40      460.00     18.81 o 
   6   2  14      380.53      303.88     59.08 o 
   7   2  14      268.89      371.86     30.51 o 
   8   2  14       44.40       26.36      2.83 o 
  -8   3  14       77.81       82.83      6.52 o 
  -7   3  14       95.72      170.20     16.26 o 
  -6   3  14      474.12      453.23     36.79 o 
  -5   3  14      323.83      326.69     10.62 o 
  -4   3  14       77.43       77.49      5.15 o 
  -3   3  14      771.85      798.85     20.24 o 
  -2   3  14      417.84      502.70     14.54 o 
  -1   3  14     1490.32     1530.88     16.14 o 
   0   3  14      387.89      502.50      9.94 o 
   1   3  14     1258.03     1449.75     12.66 o 
   2   3  14      736.01      659.12     19.50 o 
   3   3  14      805.92      827.67     30.35 o 
   4   3  14       41.42       47.86      4.36 o 
   5   3  14      122.96       84.16     41.07 o 
   6   3  14      167.80       51.25      6.98 o 
   7   3  14       62.85       49.07      3.99 o 
   8   3  14      103.98      166.53      5.90 o 
  -8   4  14       24.44       43.03      4.39 o 
  -7   4  14       20.85       26.24     14.96 o 
  -6   4  14      578.53      658.13     19.63 o 
  -5   4  14      112.41      108.47      9.68 o 
  -4   4  14      334.62      310.98     84.50 o 
  -3   4  14      213.38      252.06     11.50 o 
  -2   4  14      300.09      307.62     11.94 o 
  -1   4  14     4086.94     4474.64     29.85 o 
   0   4  14       58.62       62.46      3.15 o 
   1   4  14     4370.94     4870.43     28.62 o 
   2   4  14      257.78      316.50      6.60 o 
   3   4  14      363.24      355.42     11.00 o 
   4   4  14      601.17      546.04     31.50 o 
   5   4  14      107.69      110.95      6.48 o 
   6   4  14      263.80      139.54      4.93 o 
   7   4  14       32.58       27.94      7.08 o 
  -7   5  14       74.69       75.81      8.25 o 
  -6   5  14      266.60      339.09     28.08 o 
  -5   5  14       30.91       13.68     11.94 o 
  -4   5  14       84.83       74.91     11.68 o 
  -3   5  14       27.37       27.50      2.61 o 
  -2   5  14     1090.35      980.42     21.96 o 
  -1   5  14      200.18      236.12      7.35 o 
   0   5  14     1371.92     1487.31     16.18 o 
   1   5  14      129.26      203.58      5.34 o 
   2   5  14      541.36      740.56     15.45 o 
   3   5  14       57.09       50.78      4.56 o 
   4   5  14       24.31       11.99      2.42 o 
   5   5  14       64.31       51.07      8.30 o 
   6   5  14       94.51       32.66      3.49 o 
   7   5  14       90.91      129.91     10.06 o 
  -7   6  14       33.96       25.74      3.79 o 
  -6   6  14       37.62       44.07      2.99 o 
  -5   6  14      123.02      130.67      7.00 o 
  -4   6  14       44.85       22.15      2.89 o 
  -3   6  14      327.00      253.67      6.44 o 
  -2   6  14      126.15      132.03      4.97 o 
  -1   6  14      763.89      747.14     13.97 o 
   0   6  14     2553.00     2684.14     51.95 o 
   1   6  14      541.10      645.42      9.86 o 
   2   6  14      121.48      147.57      7.25 o 
   3   6  14      166.27      179.46      8.71 o 
   4   6  14       26.60       11.21      4.63 o 
   5   6  14       37.37       13.96      5.06 o 
   6   6  14       51.77       54.10      7.68 o 
   7   6  14       87.30      107.27      8.45 o 
  -7   7  14       16.81       23.99      2.78 o 
  -6   7  14       38.79       55.44      3.96 o 
  -5   7  14       52.46       39.63      3.95 o 
  -4   7  14      354.31      331.16     14.28 o 
  -3   7  14       94.27       68.42      4.93 o 
  -2   7  14      292.74      323.70     15.53 o 
  -1   7  14      113.36       84.90      3.63 o 
   0   7  14     1489.57     1471.08     19.17 o 
   1   7  14       50.58       63.77      3.89 o 
   2   7  14      358.13      357.18     11.91 o 
   4   7  14      667.41      611.25     27.69 o 
   5   7  14       81.82       93.83      6.52 o 
   6   7  14       11.82        5.66      3.30 o 
   7   7  14       49.85       49.24      4.92 o 
  -6   8  14       14.25       25.45      7.46 o 
  -5   8  14       69.14       78.32      3.73 o 
  -4   8  14      140.66      127.83      6.26 o 
  -3   8  14      587.08      463.84     44.82 o 
  -2   8  14      982.04      690.61    110.71 o 
  -1   8  14      779.54      629.90     15.53 o 
   0   8  14        6.66       13.51      1.93 o 
   1   8  14      398.54      437.97     12.30 o 
   4   8  14      198.64      194.27     15.28 o 
   5   8  14       54.12       59.34      7.99 o 
   6   8  14        9.04       11.16      3.22 o 
  -6   9  14      237.61      145.53      5.24 o 
  -5   9  14       52.48       62.04      4.79 o 
  -4   9  14       47.43       60.31     12.65 o 
  -3   9  14      155.04       92.76     14.20 o 
  -2   9  14      416.63      381.42     49.25 o 
  -1   9  14      526.98      391.84     53.35 o 
   0   9  14      274.81      242.71     13.42 o 
   1   9  14      418.75      365.28     15.22 o 
   4   9  14       51.22       56.54      8.01 o 
   5   9  14       74.51       70.00      7.41 o 
   6   9  14       77.02       27.43      3.57 o 
  -5  10  14       51.26       46.93      3.55 o 
  -4  10  14      167.23      149.33      5.58 o 
  -3  10  14       36.01       33.74      3.18 o 
  -2  10  14      143.19      110.93     23.88 o 
  -1  10  14      225.58      229.09     29.93 o 
   0  10  14      102.40       87.36      7.93 o 
   1  10  14      363.23      289.54     12.94 o 
   4  10  14      252.89      256.56     14.02 o 
   5  10  14       33.66       34.71      4.34 o 
  -4  11  14       54.21       47.16      3.24 o 
  -3  11  14       61.87       68.03     10.13 o 
  -2  11  14      303.10      211.69     44.54 o 
  -1  11  14       71.38       65.74      6.52 o 
   0  11  14       73.38       89.46      7.12 o 
   1  11  14       68.72       52.05      4.91 o 
   3  11  14      127.82      138.81      9.75 o 
   4  11  14       17.93        9.81      2.53 o 
  -2  12  14       77.43       75.60      5.48 o 
  -1  12  14       35.25       46.99      4.49 o 
   0  12  14       40.52       33.67      3.60 o 
   2  12  14      122.35      122.39      8.01 o 
   3  12  14       18.33       14.63      2.49 o 
  -3 -12  15       98.74      102.74      6.21 o 
  -2 -12  15      149.65      108.13     21.90 o 
  -1 -12  15      165.72      145.93      4.14 o 
   0 -12  15      199.58      210.63      6.13 o 
   1 -12  15      119.77      134.92      5.52 o 
   2 -12  15       50.03       81.21      8.88 o 
  -4 -11  15       14.31       12.29      2.89 o 
  -3 -11  15       72.59       99.16     13.81 o 
  -2 -11  15       43.14       48.29      4.17 o 
  -1 -11  15       71.37      109.11      4.77 o 
   0 -11  15      101.04       95.79      4.48 o 
   1 -11  15      155.28      133.38      7.20 o 
   2 -11  15       27.26       45.59      3.90 o 
   3 -11  15       71.21       85.04      5.63 o 
   4 -11  15       24.34       19.93      6.09 o 
  -5 -10  15       87.23      104.04      7.64 o 
  -4 -10  15      123.92      137.74     27.83 o 
  -3 -10  15       12.31       19.80      5.27 o 
  -2 -10  15       68.51       49.71      3.41 o 
  -1 -10  15       45.01       57.36      4.72 o 
   0 -10  15      228.16      247.43      9.96 o 
   1 -10  15       93.24       73.47      5.67 o 
   2 -10  15       21.51       38.94      3.08 o 
   3 -10  15       32.80       36.25      2.79 o 
   4 -10  15      205.25      221.61     49.00 o 
   5 -10  15      137.63      100.72     31.30 o 
  -6  -9  15       40.82       22.19      3.64 o 
  -5  -9  15      105.77      117.26      9.73 o 
  -4  -9  15      158.87      201.45     13.97 o 
  -3  -9  15      131.58      135.39     13.07 o 
  -2  -9  15      149.21      306.40      8.84 o 
  -1  -9  15      203.97      183.69      8.59 o 
   0  -9  15       95.40       78.69      5.95 o 
   1  -9  15      191.36      171.71      7.32 o 
   2  -9  15      497.51      418.54     13.14 o 
   3  -9  15      382.71      308.10     13.91 o 
   4  -9  15       58.29       89.68      4.17 o 
   5  -9  15       92.04      122.82     10.00 o 
   6  -9  15      100.00      137.15      7.86 o 
  -6  -8  15       40.27       17.99      4.18 o 
  -5  -8  15      107.91      140.19     11.94 o 
  -4  -8  15      358.19      425.66     21.55 o 
  -3  -8  15      320.50      299.35     17.47 o 
  -2  -8  15      199.91      264.76     13.15 o 
  -1  -8  15      777.83      578.43     14.44 o 
   0  -8  15      428.69      486.52     13.75 o 
   1  -8  15      307.12      481.65      9.54 o 
   2  -8  15      389.05      331.41      8.88 o 
   3  -8  15      345.81      305.90      7.61 o 
   4  -8  15      191.74      259.76     18.94 o 
   5  -8  15       51.27       82.08     40.41 o 
   6  -8  15       99.81      102.70     28.41 o 
  -7  -7  15       29.70       43.23      5.19 o 
  -6  -7  15       44.86       22.72      5.25 o 
  -5  -7  15      200.10      251.43     11.24 o 
  -4  -7  15      570.65      528.15     24.31 o 
  -3  -7  15      295.37      326.20     41.82 o 
  -2  -7  15      309.24      379.26     10.70 o 
  -1  -7  15      187.03      160.82      6.13 o 
   0  -7  15       66.79       69.37      5.08 o 
   1  -7  15       92.62      143.09      5.78 o 
   2  -7  15      452.46      443.77      9.08 o 
   3  -7  15      622.44      541.24     14.06 o 
   4  -7  15      388.49      443.22     12.88 o 
   5  -7  15       83.70       92.26     35.46 o 
   6  -7  15      122.85      206.55     13.55 o 
   7  -7  15       10.27       22.09      3.80 o 
  -7  -6  15       61.28       70.75      7.56 o 
  -6  -6  15       53.01       44.94      3.47 o 
  -5  -6  15      138.50       72.24      4.84 o 
  -4  -6  15      320.33      329.71     35.77 o 
  -3  -6  15      474.20      381.56     12.12 o 
  -2  -6  15       44.35       58.94      4.29 o 
   1  -6  15      309.39      302.07     13.87 o 
   2  -6  15      130.33       92.45      4.54 o 
   3  -6  15      467.85      443.54     11.24 o 
   4  -6  15      106.55      130.33     49.45 o 
   5  -6  15      379.35      321.29     25.43 o 
   6  -6  15       86.25       98.67     20.44 o 
   7  -6  15       59.73       69.20      7.00 o 
  -7  -5  15       44.10       45.55      6.76 o 
  -6  -5  15       70.45       64.59      4.51 o 
  -5  -5  15      145.10      133.92     10.59 o 
  -4  -5  15      228.16      155.28      8.23 o 
  -3  -5  15      585.57      574.42     27.52 o 
  -2  -5  15      317.62      729.91     20.89 o 
   3  -5  15      192.04      364.14     14.25 o 
   4  -5  15      314.93      350.77     27.19 o 
   5  -5  15       84.44       67.38      5.96 o 
   6  -5  15       74.21       90.10      9.17 o 
   7  -5  15       33.76       35.63      5.58 o 
  -8  -4  15       43.31       72.31      3.83 o 
  -7  -4  15       30.72       37.85      3.30 o 
  -6  -4  15       87.24      100.65      7.32 o 
  -5  -4  15      237.53      236.70     18.48 o 
  -4  -4  15      497.67      437.85     13.39 o 
  -3  -4  15      284.66      295.94     13.89 o 
  -2  -4  15      137.95      118.11      7.56 o 
  -1  -4  15      456.92      521.20     13.56 o 
   4  -4  15      283.60      243.25     17.24 o 
   5  -4  15      248.20      213.40      8.42 o 
   6  -4  15      114.62      167.70      8.01 o 
   7  -4  15       35.37       33.35     13.23 o 
   8  -4  15       35.43       61.19      5.20 o 
  -8  -3  15      239.77      301.42     10.98 o 
  -7  -3  15       61.34       90.73      5.97 o 
  -6  -3  15      269.68      122.80      6.69 o 
  -5  -3  15       98.10      103.96      5.86 o 
  -4  -3  15      687.78      725.83     16.31 o 
  -3  -3  15      234.87      232.14     12.21 o 
  -2  -3  15     1275.94     1263.32     24.20 o 
  -1  -3  15      400.32      357.01     10.99 o 
   0  -3  15      453.62      525.70     11.11 o 
   4  -3  15      244.53      212.96     95.38 o 
   5  -3  15      125.32       93.22      6.55 o 
   6  -3  15      664.61      602.32     24.38 o 
   7  -3  15       58.98       35.81     14.75 o 
   8  -3  15      107.15       74.39     17.80 o 
  -8  -2  15       24.28       32.18      4.15 o 
  -7  -2  15       25.27      132.95     78.51 o 
  -6  -2  15      106.84      105.93      7.88 o 
  -5  -2  15      493.15      407.47     14.48 o 
  -4  -2  15      538.78      522.54     15.72 o 
  -3  -2  15      256.68      269.16     12.58 o 
  -2  -2  15      694.58      931.38     20.05 o 
  -1  -2  15       74.74      115.23      4.04 o 
   0  -2  15      560.70      598.71     12.13 o 
   1  -2  15      154.70      132.79      4.88 o 
   2  -2  15      861.25      818.62     16.80 o 
   3  -2  15      192.88      149.03      8.30 o 
   4  -2  15      205.02       60.75      6.29 o 
   5  -2  15      575.67      536.22     32.55 o 
   6  -2  15       66.91       80.63      5.85 o 
   7  -2  15       90.91      101.49     12.16 o 
   8  -2  15       82.24       60.89      4.02 o 
  -8  -1  15       11.18       15.22      3.28 o 
  -7  -1  15      120.02      182.50      7.01 o 
  -6  -1  15      139.21      128.45      6.55 o 
  -5  -1  15      595.52      550.70     14.53 o 
  -4  -1  15      360.84      299.11     15.15 o 
  -3  -1  15      230.81      375.19     14.27 o 
  -2  -1  15       60.42       81.80      8.10 o 
  -1  -1  15      473.45      482.90      8.62 o 
   0  -1  15      278.91      262.79     10.55 o 
   1  -1  15      310.18      420.94     10.38 o 
   2  -1  15      117.00      101.26      3.92 o 
   3  -1  15      560.08      487.56     15.34 o 
   4  -1  15      354.92      280.49     13.26 o 
   5  -1  15      411.36      220.24     11.20 o 
   6  -1  15      239.82      269.10     45.88 o 
   7  -1  15       74.03       46.05      4.05 o 
   8  -1  15       35.15       69.99      4.66 o 
  -8   0  15        1.87        3.22      2.18 o 
  -7   0  15       64.59       72.58      5.42 o 
  -6   0  15       90.64      111.72      6.90 o 
  -5   0  15     1799.20     1602.74     20.25 o 
  -4   0  15      170.76      174.95     11.42 o 
  -3   0  15     1504.80     1492.18     28.95 o 
  -2   0  15     1019.82      910.31     13.24 o 
  -1   0  15     1318.76     1279.56     14.51 o 
   0   0  15        0.06        0.21      0.44 o 
   1   0  15      693.14     1024.66     65.56 o 
   2   0  15      361.84      595.33     99.06 o 
   3   0  15      535.62      368.70     14.22 o 
   4   0  15      258.11      196.38     11.05 o 
   5   0  15      680.28      217.29      8.70 o 
   6   0  15       33.08       99.90     70.35 o 
   7   0  15       74.39       51.05      5.36 o 
   8   0  15        4.00        8.72      2.04 o 
  -8   1  15       10.87       14.65      3.07 o 
  -7   1  15      118.61      173.55     11.85 o 
  -6   1  15      139.26      180.58     14.22 o 
  -5   1  15      599.07      565.88     11.98 o 
  -4   1  15      361.13      299.80     14.04 o 
  -3   1  15      230.43      367.28     14.01 o 
  -2   1  15       60.84       95.39      6.45 o 
  -1   1  15      476.92      487.48     10.57 o 
   0   1  15      279.03      282.97      5.72 o 
   1   1  15      308.05      409.53      7.16 o 
   2   1  15      117.34      108.69      4.20 o 
   3   1  15      560.91      553.49     27.89 o 
   4   1  15      355.76      313.00      9.81 o 
   5   1  15      408.17      228.68     11.51 o 
   6   1  15      238.35      203.00     16.94 o 
   7   1  15       74.69       49.23      8.90 o 
   8   1  15       35.73       70.58      4.59 o 
  -8   2  15       23.69       28.78      3.13 o 
  -7   2  15       25.46      124.82      7.80 o 
  -6   2  15      107.57      163.56      8.34 o 
  -5   2  15      494.37      390.35     20.48 o 
  -4   2  15      540.98      536.37     13.31 o 
  -3   2  15      256.84      256.93     11.80 o 
  -2   2  15      696.65      822.91     18.66 o 
  -1   2  15       74.15      106.02      4.28 o 
   0   2  15      559.58      588.45      8.64 o 
   1   2  15      156.28      144.15      4.47 o 
   2   2  15      862.07      902.84     16.02 o 
   3   2  15      192.34      173.04      7.73 o 
   4   2  15      203.54      104.07      5.85 o 
   5   2  15      575.60      484.04     10.69 o 
   6   2  15       66.38       69.36      4.73 o 
   7   2  15       90.10      103.74     20.42 o 
   8   2  15       84.08       60.62      3.94 o 
  -8   3  15      240.55      323.47     11.98 o 
  -7   3  15       61.40       73.16      7.37 o 
  -6   3  15      268.99      110.48     14.34 o 
  -5   3  15       98.64       89.55      6.04 o 
  -4   3  15      685.97      711.35     15.43 o 
  -3   3  15      235.93      224.70     11.03 o 
  -2   3  15     1279.70     1150.80     22.63 o 
  -1   3  15      401.46      345.61      7.99 o 
   0   3  15      453.35      495.01      8.46 o 
   1   3  15      186.06      278.75      7.50 o 
   2   3  15      906.40     1086.44     13.65 o 
   3   3  15      228.89      205.50     19.16 o 
   4   3  15      244.22       98.08      8.67 o 
   5   3  15      124.50      135.75     19.71 o 
   6   3  15      665.35      580.79     23.18 o 
   7   3  15       59.50       39.57      9.64 o 
   8   3  15      106.32       52.33      3.24 o 
  -8   4  15       42.74       75.57      5.51 o 
  -7   4  15       30.28       40.23      5.61 o 
  -6   4  15       85.62      102.91     10.01 o 
  -5   4  15      237.34      229.94     14.03 o 
  -4   4  15      502.01      441.32     12.26 o 
  -3   4  15      283.40      277.03     12.39 o 
  -2   4  15      137.96      105.15      7.24 o 
  -1   4  15      459.49      462.19     21.47 o 
   0   4  15      160.49      148.18      4.93 o 
   1   4  15      395.97      478.16      7.93 o 
   2   4  15       69.54       84.37      3.55 o 
   3   4  15      188.47      170.59     27.33 o 
   4   4  15      278.84      194.67      5.96 o 
   5   4  15      247.11      207.69     44.56 o 
   6   4  15      113.53      145.66      6.69 o 
   7   4  15       35.06       31.62     15.30 o 
  -7   5  15       44.29       68.70      6.69 o 
  -6   5  15       70.10       55.20      6.42 o 
  -5   5  15      147.45      106.31      6.13 o 
  -4   5  15      227.25      184.50     23.72 o 
  -3   5  15      581.54      515.53     13.32 o 
  -2   5  15      317.09      467.42     15.66 o 
  -1   5  15      676.09      939.04     44.34 o 
   0   5  15      151.89      174.52      5.46 o 
   1   5  15     1325.68     1338.17     24.68 o 
   2   5  15     1077.15      819.78     48.43 o 
   3   5  15      195.01      268.99     28.36 o 
   4   5  15      311.96      297.06     11.75 o 
   5   5  15       82.84       61.49      8.94 o 
   6   5  15       74.21       66.87      7.79 o 
   7   5  15       34.07       32.59      5.23 o 
  -7   6  15       61.70       71.70      5.80 o 
  -6   6  15       51.93       52.45      3.77 o 
  -5   6  15      137.63      156.18     34.01 o 
  -4   6  15      321.46      268.02     12.08 o 
  -3   6  15      475.48      381.22     12.67 o 
  -2   6  15       44.20       51.41      3.33 o 
  -1   6  15      180.35      219.35      6.57 o 
   0   6  15      469.63      453.04      8.17 o 
   1   6  15      310.63      295.22      8.66 o 
   2   6  15      130.98       91.53      7.23 o 
   3   6  15      471.30      386.50     12.84 o 
   4   6  15      106.56       51.18      8.69 o 
   5   6  15      380.16      461.43     23.27 o 
   6   6  15       86.97      107.64     11.65 o 
   7   6  15       58.94       62.34      6.10 o 
  -7   7  15       28.63       28.58      2.87 o 
  -6   7  15       44.92       28.49      9.16 o 
  -5   7  15      199.42      154.46     14.36 o 
  -4   7  15      569.43      443.51      9.87 o 
  -3   7  15      294.99      335.38     10.81 o 
  -2   7  15      307.19      344.01     16.05 o 
  -1   7  15      185.87      146.44      6.32 o 
   0   7  15       67.53       65.61      2.95 o 
   1   7  15       93.30      120.65      3.98 o 
   2   7  15      452.48      434.22     13.13 o 
   4   7  15      390.15      319.16     20.17 o 
   5   7  15       83.09       43.88      7.33 o 
   6   7  15      123.08      158.51     20.75 o 
   7   7  15       10.34       20.69      3.38 o 
  -6   8  15       39.91       19.55      4.81 o 
  -5   8  15      109.57       89.82      6.71 o 
  -4   8  15      353.89      287.69     11.23 o 
  -3   8  15      317.57      250.89      7.40 o 
  -2   8  15      200.49      226.51     13.69 o 
  -1   8  15      780.36      581.31     14.41 o 
   0   8  15      427.02      428.29     12.35 o 
   1   8  15      307.33      350.66     15.17 o 
   4   8  15      194.57      129.92     12.86 o 
   5   8  15       51.21       19.92      4.86 o 
   6   8  15      101.20      106.91     19.55 o 
  -6   9  15       40.66       19.05      2.08 o 
  -5   9  15      106.12       87.33      5.50 o 
  -4   9  15      158.52      109.41     13.35 o 
  -3   9  15      132.62      174.47      7.49 o 
  -2   9  15      148.82      265.01      9.35 o 
  -1   9  15      201.07      141.74     15.15 o 
   0   9  15       95.47       68.14      7.28 o 
   1   9  15      194.90      143.55      9.62 o 
   4   9  15       59.04       20.89      5.85 o 
   5   9  15       91.70      103.19      8.71 o 
   6   9  15      102.26      115.53      6.56 o 
  -5  10  15       87.84       75.12      4.08 o 
  -4  10  15      124.49      133.95      6.68 o 
  -3  10  15       12.02       20.89      2.51 o 
  -2  10  15       68.01       39.63     10.04 o 
  -1  10  15       45.37       41.66      3.54 o 
   0  10  15      228.04      206.62     11.79 o 
   1  10  15       93.76       68.63      6.34 o 
   4  10  15      204.45      260.57     13.73 o 
   5  10  15      139.40      126.82      7.58 o 
  -4  11  15       14.58       10.47      1.67 o 
  -3  11  15       71.75       71.72     13.20 o 
  -2  11  15       43.29       35.29      6.10 o 
  -1  11  15       71.70       77.53      6.86 o 
   0  11  15      100.93       84.69      6.83 o 
   1  11  15      156.98      118.40      7.01 o 
   3  11  15       70.63       71.73      7.17 o 
   4  11  15       23.98       21.72      3.23 o 
  -1  12  15      165.36      130.74      7.13 o 
   2  12  15       49.55       62.37      5.74 o 
   3  12  15       49.61       19.38      2.67 o 
  -2 -12  16       18.71       22.10      2.91 o 
  -1 -12  16      350.67      289.45      6.14 o 
   0 -12  16       97.04      104.19      3.87 o 
   1 -12  16      233.13      284.16      7.66 o 
   2 -12  16       17.97       12.65      2.41 o 
  -4 -11  16       81.87       97.49      6.86 o 
  -3 -11  16      113.37      113.00     22.37 o 
  -2 -11  16      202.07      250.54      7.36 o 
  -1 -11  16       16.31       21.87      2.24 o 
   0 -11  16      409.56      388.26     10.93 o 
   1 -11  16       35.55       23.68      2.21 o 
   2 -11  16      328.33      308.17      9.28 o 
   3 -11  16       42.84       70.70      4.33 o 
   4 -11  16       53.84       40.35      5.13 o 
  -5 -10  16       24.52       33.81      4.34 o 
  -4 -10  16       78.04       65.00      7.35 o 
  -3 -10  16       66.69       74.89      8.30 o 
  -2 -10  16       85.13      136.39      5.48 o 
  -1 -10  16      274.22      311.23     10.52 o 
   0 -10  16       12.37       19.10      3.08 o 
   1 -10  16      360.18      343.13     11.66 o 
   2 -10  16      219.19      179.16      8.08 o 
   3 -10  16       92.07       80.02      4.65 o 
   4 -10  16       55.47       61.41      6.96 o 
   5 -10  16        9.34        6.99      1.23 o 
  -6  -9  16        9.48        2.83      1.78 o 
  -5  -9  16      159.00      245.76     13.57 o 
  -4  -9  16       63.68       38.39      6.89 o 
  -3  -9  16       97.88       83.62     13.43 o 
  -2  -9  16      272.04      231.66      8.85 o 
  -1  -9  16      176.34      189.42      8.69 o 
   0  -9  16      404.84      415.03     13.27 o 
   1  -9  16      155.29      159.51     10.63 o 
   2  -9  16      192.61      205.57      7.11 o 
   3  -9  16       60.87       77.32      4.26 o 
   4  -9  16      194.61      161.12      5.34 o 
   5  -9  16       52.27       18.98      4.41 o 
   6  -9  16       31.69       38.68      4.07 o 
  -6  -8  16      177.40      219.16     12.40 o 
  -5  -8  16      144.86      173.51     12.99 o 
  -4  -8  16      136.98      111.79     11.34 o 
  -3  -8  16       15.26       11.73      4.93 o 
  -2  -8  16       92.57      111.52     11.37 o 
  -1  -8  16     1439.98     1414.05     22.67 o 
   0  -8  16      563.34      598.66     15.43 o 
   1  -8  16     1226.07     1451.29     22.14 o 
   2  -8  16      113.47      119.74      4.86 o 
   3  -8  16       50.25       41.71      3.03 o 
   4  -8  16      237.98      246.27      8.89 o 
   5  -8  16      130.55      130.22      6.68 o 
   6  -8  16      115.72      116.83      8.85 o 
  -7  -7  16       97.27      126.63      8.12 o 
  -6  -7  16       87.34       91.90      9.21 o 
  -5  -7  16       39.92       10.72      4.60 o 
  -4  -7  16      128.50      152.62     12.88 o 
  -3  -7  16      184.58      219.35     25.56 o 
  -2  -7  16      748.14      596.18     15.30 o 
  -1  -7  16      269.62      297.71      8.66 o 
   0  -7  16       42.02       31.36      3.59 o 
   1  -7  16      208.61      286.51      8.26 o 
   2  -7  16      419.44      543.48     13.88 o 
   3  -7  16       56.87      138.02      6.73 o 
   4  -7  16      102.22      124.73      6.04 o 
   5  -7  16      137.41      143.52     27.06 o 
   6  -7  16       60.31       88.47      8.75 o 
   7  -7  16      101.39      114.85      7.26 o 
  -7  -6  16        5.89        8.79      3.14 o 
  -6  -6  16       35.08       35.52      3.69 o 
  -5  -6  16       26.36       47.50      4.62 o 
  -4  -6  16      226.11      213.61     10.89 o 
  -3  -6  16       87.32       62.23      5.21 o 
  -2  -6  16      203.96      195.87     13.29 o 
  -1  -6  16      218.71      190.63      6.32 o 
   0  -6  16     1707.94     2020.34     25.83 o 
   1  -6  16       84.58      158.70      7.24 o 
   2  -6  16      122.93      186.32      7.23 o 
   3  -6  16      128.64      112.13      4.48 o 
   4  -6  16      239.78      256.38     11.40 o 
   5  -6  16       15.29        9.05      3.03 o 
   6  -6  16       20.84       18.82      2.65 o 
   7  -6  16        3.53        2.51      2.15 o 
  -7  -5  16       33.12       30.08      3.10 o 
  -6  -5  16      151.16      164.68     23.90 o 
  -5  -5  16       56.15       58.22      5.34 o 
  -4  -5  16      155.16      104.43     12.60 o 
  -3  -5  16      188.79      178.70     21.36 o 
  -2  -5  16      129.04      113.53      8.57 o 
   3  -5  16      298.55      265.74     19.03 o 
   4  -5  16      244.39      198.09     16.45 o 
   5  -5  16       37.82       30.28      3.11 o 
   6  -5  16       44.98       17.84      2.25 o 
   7  -5  16       35.41       43.96      5.96 o 
  -8  -4  16       44.28       56.99      4.01 o 
  -7  -4  16       16.29       21.01      6.02 o 
  -6  -4  16      247.35      290.66     23.61 o 
  -5  -4  16      141.86      128.03     12.09 o 
  -4  -4  16      460.54      454.31     11.25 o 
  -3  -4  16     2036.72     1825.24     36.86 o 
  -2  -4  16     1553.58     1790.46     29.86 o 
  -1  -4  16      195.79      158.05      7.71 o 
   4  -4  16      506.83      543.91     78.22 o 
   5  -4  16      132.42      105.11      6.05 o 
   6  -4  16      116.73       65.42      3.42 o 
   7  -4  16       13.30       22.06      2.32 o 
  -8  -3  16       48.79       83.70      5.70 o 
  -7  -3  16       16.96       22.06      4.70 o 
  -6  -3  16      541.91      648.08     38.62 o 
  -5  -3  16      699.04      672.12     59.45 o 
  -4  -3  16      313.87      290.98     14.01 o 
  -3  -3  16      308.59      333.94     14.61 o 
  -2  -3  16     1833.13     1425.08     30.28 o 
  -1  -3  16      854.98     1000.43     18.99 o 
   0  -3  16     4529.11     5209.98     35.96 o 
   4  -3  16      413.81      391.43     32.52 o 
   5  -3  16      444.43      295.10     16.05 o 
   6  -3  16      339.91      193.16      7.71 o 
   7  -3  16       22.48       22.53      3.67 o 
   8  -3  16       16.49       17.75      1.97 o 
  -8  -2  16       36.18       75.90      5.92 o 
  -7  -2  16       71.62      108.62     13.35 o 
  -6  -2  16       72.66       77.33      5.28 o 
  -5  -2  16      230.42      190.34     13.59 o 
  -4  -2  16     2450.36     2319.12     29.02 o 
  -3  -2  16      267.75      391.25     15.46 o 
  -2  -2  16      338.24      474.63     14.96 o 
  -1  -2  16      704.28      900.84     11.68 o 
   0  -2  16      805.88      938.85     15.90 o 
   1  -2  16      916.89      956.38     13.78 o 
   2  -2  16      436.82      423.21     12.13 o 
   3  -2  16      581.28      474.94     14.62 o 
   4  -2  16     2252.82     1888.88    170.57 o 
   5  -2  16      311.72      315.89     30.30 o 
   6  -2  16       29.63       22.78      5.35 o 
   7  -2  16       78.98       61.41     12.56 o 
   8  -2  16      105.24       95.09      4.79 o 
  -8  -1  16       90.79      123.09      7.77 o 
  -7  -1  16       17.26       27.66      5.80 o 
  -6  -1  16      326.80      398.80     13.97 o 
  -5  -1  16     1146.69     1010.46     16.11 o 
  -4  -1  16       97.79       97.65     22.50 o 
  -3  -1  16      470.10      520.69     17.36 o 
  -2  -1  16      927.30     1025.66     51.28 o 
  -1  -1  16     1481.22     1626.47     19.38 o 
   0  -1  16       85.76       88.37      7.71 o 
   1  -1  16     1413.66     1676.39     21.13 o 
   2  -1  16      870.86      995.48     54.27 o 
   3  -1  16      440.15      401.86     14.24 o 
   4  -1  16      251.01      219.19      6.77 o 
   5  -1  16      523.62      246.44     15.21 o 
   6  -1  16       97.14       60.90     34.65 o 
   7  -1  16        6.36        9.69      3.60 o 
   8  -1  16       33.00        9.40      1.95 o 
  -8   0  16       29.06        8.90      2.48 o 
  -7   0  16        4.71       31.55      3.89 o 
  -6   0  16      365.08      294.13     11.07 o 
  -5   0  16      629.32      587.49     12.33 o 
  -4   0  16     1285.60     1134.11     28.24 o 
  -3   0  16      578.27      673.51     19.72 o 
  -2   0  16      289.46      260.73      8.87 o 
  -1   0  16      817.82      750.85     11.58 o 
   0   0  16       30.53       41.81      3.50 o 
   1   0  16      651.60      707.24     11.14 o 
   2   0  16       90.41      141.04      5.80 o 
   3   0  16      948.24      848.32     21.36 o 
   4   0  16     1820.65     1547.69     54.49 o 
   5   0  16      233.83       84.42      5.18 o 
   6   0  16      382.29      362.52     10.87 o 
   7   0  16        1.90       58.25      5.77 o 
   8   0  16       85.99      109.50      5.56 o 
  -8   1  16       90.07      122.48      7.25 o 
  -7   1  16       17.31       26.85      3.35 o 
  -6   1  16      327.58      334.91     11.73 o 
  -5   1  16     1154.19     1024.24     19.60 o 
  -4   1  16       97.84       90.22      8.06 o 
  -3   1  16      472.40      515.57     17.10 o 
  -2   1  16      928.64     1043.92     21.73 o 
  -1   1  16     1469.89     1650.52     53.38 o 
   0   1  16       86.51       95.67      3.49 o 
   1   1  16     1424.30     1643.20     14.76 o 
   2   1  16      867.97      996.66     16.14 o 
   3   1  16      435.47      469.42     33.41 o 
   4   1  16      252.09      222.70     15.00 o 
   5   1  16      519.24      244.72      9.44 o 
   6   1  16       96.55       20.40      2.97 o 
   7   1  16        6.41        8.23      4.12 o 
   8   1  16       32.69        9.51      1.93 o 
  -8   2  16       35.86       57.13      6.19 o 
  -7   2  16       70.24       94.13      7.96 o 
  -6   2  16       72.46       72.10      5.51 o 
  -5   2  16      230.62      199.00      8.77 o 
  -4   2  16     2446.67     2140.29    119.98 o 
  -3   2  16      265.68      375.34     14.71 o 
  -2   2  16      338.46      423.31     13.87 o 
  -1   2  16      703.34      852.27     10.54 o 
   0   2  16      805.65      898.56     11.06 o 
   1   2  16      916.29      962.75     14.77 o 
   2   2  16      435.82      484.35      7.70 o 
   3   2  16      583.20      622.20     48.41 o 
   4   2  16     2260.03     1825.32     30.01 o 
   5   2  16      309.58      289.77      9.62 o 
   6   2  16       29.97       15.55      2.72 o 
   7   2  16       80.52       62.06     14.83 o 
   8   2  16      105.75       88.19      4.50 o 
  -8   3  16       49.73       93.81      6.36 o 
  -7   3  16       16.22       22.90      3.90 o 
  -6   3  16      542.73      526.64     60.74 o 
  -5   3  16      698.73      530.43     13.08 o 
  -4   3  16      313.35      260.89     28.92 o 
  -3   3  16      307.67      322.29     13.62 o 
  -2   3  16     1844.33     1784.82     28.53 o 
  -1   3  16      852.81      898.24     11.36 o 
   0   3  16     4530.64     4820.95     40.63 o 
   1   3  16     1057.69     1032.02     12.52 o 
   2   3  16     1466.22     1752.57     15.40 o 
   3   3  16      140.11      146.18     16.49 o 
   4   3  16      414.12      346.29     11.27 o 
   5   3  16      445.11      321.84     11.36 o 
   6   3  16      341.13      182.57      9.04 o 
   7   3  16       22.92       24.39      2.64 o 
   8   3  16       16.13       18.37      1.91 o 
  -8   4  16       43.81       57.92      4.70 o 
  -7   4  16       16.09       25.73      4.65 o 
  -6   4  16      248.11      282.10     15.55 o 
  -5   4  16      142.00      119.98     10.21 o 
  -4   4  16      464.41      412.52     49.70 o 
  -3   4  16     2041.92     2006.47     58.56 o 
  -2   4  16     1551.80     1587.91     28.30 o 
  -1   4  16      197.27      169.59      6.12 o 
   0   4  16        4.86        4.64      1.31 o 
   1   4  16       96.81      134.19      4.42 o 
   2   4  16     1559.80     1649.68     17.98 o 
   3   4  16     1501.40     1329.39     21.71 o 
   4   4  16      503.75      495.10     18.40 o 
   5   4  16      132.76       99.43     23.40 o 
   6   4  16      115.74       76.80      7.04 o 
   7   4  16       13.20       17.74      2.12 o 
  -7   5  16       32.66       31.69      4.58 o 
  -6   5  16      149.24      118.07     26.28 o 
  -5   5  16       56.29       50.61      6.57 o 
  -4   5  16      156.01       94.73     16.88 o 
  -3   5  16      186.71      180.98      7.50 o 
  -2   5  16      129.10      111.27      7.86 o 
  -1   5  16      403.86      465.76      9.20 o 
   0   5  16       83.95      107.50      3.95 o 
   1   5  16      480.03      528.82     16.72 o 
   2   5  16       64.18       74.52      3.83 o 
   3   5  16      299.30      281.54     15.32 o 
   4   5  16      243.38      174.44      9.39 o 
   5   5  16       37.83       22.63      5.64 o 
   6   5  16       45.30        8.31      3.58 o 
   7   5  16       35.66       43.99      5.71 o 
  -7   6  16        5.98       18.41      3.17 o 
  -6   6  16       33.96       41.93      3.28 o 
  -5   6  16       26.42       80.21     35.20 o 
  -4   6  16      226.76      214.01      8.59 o 
  -3   6  16       87.78       72.48      5.19 o 
  -2   6  16      203.33      195.03      7.81 o 
  -1   6  16      219.17      187.43      6.65 o 
   0   6  16     1708.99     1785.85     18.89 o 
   1   6  16       84.66      131.84      6.46 o 
   2   6  16      122.90      167.02      7.79 o 
   3   6  16      127.34      107.92      6.76 o 
   4   6  16      242.03      241.48     17.58 o 
   5   6  16       15.38        7.41      4.23 o 
   6   6  16       21.09       15.37      3.25 o 
   7   6  16        3.54        3.16      2.07 o 
  -6   7  16       87.23       82.23      4.96 o 
  -5   7  16       39.56       45.53     22.10 o 
  -4   7  16      127.80      123.30      5.25 o 
  -3   7  16      181.75      180.20      7.97 o 
  -2   7  16      746.87      588.67     21.21 o 
  -1   7  16      271.43      273.52      7.37 o 
   0   7  16       41.89       29.05      2.03 o 
   1   7  16      208.88      256.48      8.20 o 
   2   7  16      420.28      434.98     13.46 o 
   4   7  16      102.88       97.40     11.21 o 
   5   7  16      139.19      164.54     13.28 o 
   6   7  16       60.14       72.24      7.22 o 
   7   7  16      102.27      112.10      6.48 o 
  -6   8  16      176.50      137.45     17.16 o 
  -5   8  16      144.56      112.42      7.67 o 
  -4   8  16      136.89      166.74      8.48 o 
  -3   8  16       15.11       26.97      3.51 o 
  -2   8  16       93.15       91.79      5.68 o 
  -1   8  16     1453.40     1348.29     32.56 o 
   0   8  16      562.35      520.23     19.59 o 
   1   8  16     1213.16     1150.40     27.35 o 
   4   8  16      238.34      318.55     18.99 o 
   5   8  16      131.15      113.53     10.18 o 
   6   8  16      116.67       78.97     11.27 o 
  -5   9  16      159.80      117.46      6.13 o 
  -4   9  16       64.28       89.74      6.62 o 
  -3   9  16       99.92       79.96      6.14 o 
  -2   9  16      274.93      190.87     29.69 o 
  -1   9  16      173.72      150.92     20.71 o 
   0   9  16      405.06      368.48     16.46 o 
   1   9  16      156.91      135.43      9.34 o 
   4   9  16      192.96      220.52     14.52 o 
   5   9  16       51.99       16.11      3.90 o 
   6   9  16       31.84       34.39      3.43 o 
  -5  10  16       24.29       21.46      2.24 o 
  -4  10  16       78.72       56.38      4.39 o 
  -3  10  16       66.12       57.11      4.87 o 
  -2  10  16       84.04       92.98      8.02 o 
  -1  10  16      274.63      228.27     36.46 o 
   0  10  16       12.51       15.76      3.64 o 
   1  10  16      359.80      295.38     12.65 o 
   4  10  16       55.41       48.08      5.97 o 
   5  10  16        9.20        7.61      2.07 o 
  -4  11  16       81.34       48.89      3.01 o 
  -3  11  16      113.53       66.95      4.03 o 
  -2  11  16      203.56      189.90     35.63 o 
  -1  11  16       17.34       11.86      2.92 o 
   0  11  16      408.96      307.82     12.48 o 
   3  11  16       42.58       44.70      5.65 o 
   4  11  16       53.52       42.49      4.18 o 
   2  12  16       18.51       15.35      2.98 o 
  -2 -12  17       40.05       31.66      6.66 o 
  -1 -12  17       25.71       29.79      1.62 o 
   0 -12  17       56.03       91.03      2.90 o 
   1 -12  17       29.97       32.44      2.18 o 
   2 -12  17       12.62       23.99      2.15 o 
  -4 -11  17       17.83       23.32      3.34 o 
  -3 -11  17       30.55       30.42      3.28 o 
  -2 -11  17       39.97       58.33      4.24 o 
  -1 -11  17       81.87      146.29      5.28 o 
   0 -11  17      130.22      141.16      6.52 o 
   1 -11  17      246.19      172.61      8.11 o 
   2 -11  17       72.03       66.90      4.34 o 
   3 -11  17       20.07       30.70      2.75 o 
   4 -11  17       28.28       21.34      6.05 o 
  -5 -10  17       20.80        7.11      2.25 o 
  -4 -10  17       43.67       57.10     20.48 o 
  -3 -10  17      112.29      137.75     10.83 o 
  -2 -10  17       54.33       79.73      4.16 o 
  -1 -10  17      153.20      137.58      7.00 o 
   0 -10  17       48.09       54.53      4.73 o 
   1 -10  17       53.53      108.85      6.61 o 
   2 -10  17      180.40      109.40      6.70 o 
   3 -10  17       75.35       88.77      3.65 o 
   4 -10  17      114.78      159.28     10.52 o 
   5 -10  17       68.32       80.68     28.85 o 
  -6  -9  17       35.10       27.37      3.45 o 
  -5  -9  17       50.41       67.98      7.12 o 
  -4  -9  17      295.24      294.44     16.47 o 
  -3  -9  17       14.24       19.14      3.22 o 
  -2  -9  17       85.76      136.47      5.90 o 
  -1  -9  17      182.99      155.89      7.95 o 
   0  -9  17       65.02       54.83      5.15 o 
   1  -9  17      103.66      131.88      5.61 o 
   2  -9  17      158.99      156.35     10.45 o 
   3  -9  17       17.22       20.16      2.37 o 
   4  -9  17      271.99      263.27      9.31 o 
   5  -9  17       77.62       71.84      7.19 o 
  -6  -8  17      192.20      225.39     12.07 o 
  -5  -8  17       64.92       58.09      7.57 o 
  -4  -8  17       72.18       75.80      9.08 o 
  -3  -8  17      417.37      436.06     20.77 o 
  -2  -8  17      186.31      222.61      9.37 o 
  -1  -8  17      236.48      361.56     11.59 o 
   0  -8  17     1477.74     1684.64     25.91 o 
   1  -8  17      527.22      452.38      9.42 o 
   2  -8  17      247.98      240.16      6.76 o 
   3  -8  17      195.70      283.85      7.29 o 
   4  -8  17       90.92       81.86      5.50 o 
   5  -8  17       34.98       33.30      3.52 o 
   6  -8  17      179.27      217.48     11.33 o 
  -7  -7  17       75.80      129.88      7.68 o 
  -6  -7  17      100.39       99.03      9.26 o 
  -5  -7  17       50.73       84.27      9.67 o 
  -4  -7  17      189.30      175.56     13.98 o 
  -3  -7  17      236.50      257.29     10.41 o 
  -2  -7  17      658.95      691.23     12.43 o 
  -1  -7  17       33.53       65.41      4.09 o 
   0  -7  17      104.35      103.83      6.34 o 
   1  -7  17       97.80       90.31      4.70 o 
   2  -7  17      750.56      757.76     16.22 o 
   3  -7  17      334.40      339.40      9.33 o 
   4  -7  17       51.05       89.98      9.29 o 
   5  -7  17       21.67       11.92      2.83 o 
   6  -7  17      139.09      204.18     12.57 o 
  -7  -6  17       17.03       18.80      3.80 o 
  -6  -6  17       36.77       16.77      2.60 o 
  -5  -6  17       81.86       64.70      9.70 o 
  -4  -6  17      521.58      445.67     16.70 o 
  -3  -6  17      241.06      225.59      7.52 o 
  -2  -6  17      282.02      242.43      7.05 o 
  -1  -6  17      857.32      709.49     15.60 o 
   0  -6  17      106.73      127.27      5.45 o 
   1  -6  17      274.28      583.25     13.54 o 
   2  -6  17      151.25      221.95      7.23 o 
   3  -6  17      167.32      221.03      6.29 o 
   4  -6  17      866.64      866.28     72.56 o 
   5  -6  17      100.57      111.29      7.88 o 
   6  -6  17       69.89       67.31     14.41 o 
   7  -6  17        8.06        9.06      2.77 o 
  -7  -5  17       42.94       43.52      5.65 o 
  -6  -5  17       12.64       16.68      3.07 o 
  -5  -5  17       12.64       14.81      3.07 o 
  -4  -5  17      109.83       22.36      4.14 o 
  -3  -5  17      303.80      298.76     29.26 o 
  -2  -5  17      479.33      481.79     18.01 o 
   2  -5  17      236.83      379.92     11.10 o 
   3  -5  17      407.06      395.85     12.44 o 
   4  -5  17      341.87      323.30     45.39 o 
   5  -5  17       38.11       61.76      9.47 o 
   6  -5  17       32.12       32.10      3.50 o 
   7  -5  17       35.90       57.18      6.35 o 
  -7  -4  17       33.67       41.67      7.00 o 
  -6  -4  17       25.56       13.96      6.19 o 
  -5  -4  17      131.00       65.79      5.96 o 
  -4  -4  17      422.09      394.79     12.82 o 
  -3  -4  17      349.07      496.44     22.75 o 
  -2  -4  17      134.49      127.90      8.32 o 
  -1  -4  17      705.96      581.19     15.30 o 
   4  -4  17      163.68      132.57     55.70 o 
   5  -4  17      320.32      227.19     21.43 o 
   6  -4  17       88.84       81.80      3.77 o 
   7  -4  17       61.64       45.31     17.02 o 
  -8  -3  17       52.09       40.41      3.87 o 
  -7  -3  17       20.60       36.61      4.04 o 
  -6  -3  17       66.55       87.73     21.28 o 
  -5  -3  17      262.71      344.63     22.45 o 
  -4  -3  17      718.36      581.54     15.63 o 
  -3  -3  17      169.40      219.74     12.35 o 
  -2  -3  17       72.67       69.25      6.08 o 
  -1  -3  17      289.54      279.66     10.28 o 
   4  -3  17     1836.78     1751.69    272.72 o 
   5  -3  17      409.50      369.07     29.17 o 
   6  -3  17       89.95       86.37      5.18 o 
   7  -3  17       18.27       86.26     37.86 o 
  -8  -2  17       54.10      124.63      7.27 o 
  -7  -2  17       41.07       55.41     16.77 o 
  -6  -2  17      141.59      171.59     21.08 o 
  -5  -2  17      116.14      122.41      8.84 o 
  -4  -2  17      610.77      536.14     14.31 o 
  -3  -2  17      430.31      356.92     16.05 o 
  -2  -2  17      356.60      369.15     13.81 o 
  -1  -2  17      472.79      439.89      8.52 o 
   0  -2  17     1046.79     1223.68     18.83 o 
   2  -2  17      277.32      272.65      9.86 o 
   3  -2  17      281.31      199.97      9.67 o 
   4  -2  17      806.30      719.11     15.52 o 
   5  -2  17       69.66       94.79     28.06 o 
   6  -2  17       73.29       32.06      3.63 o 
   7  -2  17       64.04       64.07     11.58 o 
   8  -2  17       36.38       33.86      2.82 o 
  -8  -1  17       30.16       10.87      2.70 o 
  -7  -1  17       31.99       26.77      2.76 o 
  -6  -1  17       58.88       54.53      4.13 o 
  -5  -1  17      275.43       20.37      8.23 o 
  -4  -1  17     1512.04     1368.95     22.23 o 
  -3  -1  17      472.48      526.22     17.84 o 
  -2  -1  17      620.98      675.71     20.72 o 
  -1  -1  17      205.13      342.00      7.83 o 
   0  -1  17      142.04      168.10     12.65 o 
   1  -1  17      561.98      481.59      8.21 o 
   2  -1  17      694.40      708.95     23.51 o 
   3  -1  17      401.59      335.57     13.17 o 
   4  -1  17      653.43      295.22      9.76 o 
   5  -1  17     1011.60      839.87     31.16 o 
   6  -1  17       99.21      105.44      8.60 o 
   7  -1  17       57.01       81.78      6.35 o 
   8  -1  17      100.80       83.54      4.67 o 
  -8   0  17       81.01      146.23      7.92 o 
  -7   0  17       80.90      104.38      6.06 o 
  -6   0  17      116.57      133.66      7.88 o 
  -5   0  17      216.23       36.99     14.92 o 
  -4   0  17      351.35      293.95     22.37 o 
  -3   0  17      525.64      474.92     29.33 o 
  -2   0  17        2.55        3.13      1.19 o 
  -1   0  17       35.33       49.37      3.19 o 
   0   0  17      145.72      121.97      3.31 o 
   1   0  17       22.72       39.96      2.23 o 
   2   0  17        9.20        5.21      1.20 o 
   3   0  17      162.35       76.26      6.49 o 
   4   0  17     1223.95     1102.71     15.39 o 
   5   0  17      792.45      912.54     18.12 o 
   6   0  17       99.89       89.10      7.61 o 
   7   0  17       30.34       15.09      3.38 o 
   8   0  17       36.14       35.90      3.19 o 
  -8   1  17       30.18        9.00      2.27 o 
  -7   1  17       32.28       21.68      2.95 o 
  -6   1  17       58.91       53.42      4.03 o 
  -5   1  17      276.01      101.77     13.63 o 
  -4   1  17     1508.76     1305.02     24.88 o 
  -3   1  17      470.31      524.02     17.58 o 
  -2   1  17      621.30      689.52     19.04 o 
  -1   1  17      205.65      308.65      8.28 o 
   0   1  17      142.16      186.88      6.30 o 
   1   1  17      562.57      507.87     19.39 o 
   2   1  17      691.03      728.62     10.33 o 
   3   1  17      407.10      404.71     14.74 o 
   4   1  17      655.14      297.05      8.18 o 
   5   1  17     1010.12      996.50     19.18 o 
   6   1  17       98.45      103.57      7.40 o 
   7   1  17       56.36       89.18     10.08 o 
   8   1  17      101.63       77.64      4.45 o 
  -8   2  17       53.72      101.37     10.70 o 
  -7   2  17       41.10       47.28      4.22 o 
  -6   2  17      141.35      144.77      7.49 o 
  -5   2  17      116.58      112.76      8.00 o 
  -4   2  17      610.18      447.92     12.05 o 
  -3   2  17      433.80      429.64     16.04 o 
  -2   2  17      354.76      356.45     13.25 o 
  -1   2  17      472.71      449.64     10.33 o 
   0   2  17     1047.08     1172.25     13.08 o 
   1   2  17      243.31      331.51      7.30 o 
   2   2  17      280.01      325.37     12.18 o 
   3   2  17      278.85      235.14     11.82 o 
   4   2  17      807.66      676.16     15.04 o 
   5   2  17       68.53       52.77      6.40 o 
   6   2  17       73.64       31.53      3.67 o 
   7   2  17       64.51       63.45     16.74 o 
   8   2  17       36.59       31.59      2.69 o 
  -8   3  17       52.16       42.79      4.18 o 
  -7   3  17       19.71       27.85      3.06 o 
  -6   3  17       66.82       74.23      8.94 o 
  -5   3  17      264.02      299.44     18.24 o 
  -4   3  17      719.49      525.72    176.32 o 
  -3   3  17      168.83      183.57     10.64 o 
  -2   3  17       72.26       58.09      5.61 o 
  -1   3  17      290.25      270.45      6.45 o 
   0   3  17      399.06      404.73      8.06 o 
   1   3  17      142.31      216.11      5.35 o 
   2   3  17       51.48       50.04      3.42 o 
   3   3  17      357.26      318.14     24.74 o 
   4   3  17     1834.96     1850.18    106.77 o 
   5   3  17      410.91      337.61     53.76 o 
   6   3  17       89.98      107.17      6.49 o 
   7   3  17       18.54       83.29     34.31 o 
  -7   4  17       33.27       46.33      5.81 o 
  -6   4  17       25.25       19.00      4.91 o 
  -5   4  17      130.76       87.05      8.96 o 
  -4   4  17      425.31      400.99     12.05 o 
  -3   4  17      349.45      434.28     16.53 o 
  -2   4  17      134.52      120.94      8.15 o 
  -1   4  17      704.26      616.91     10.19 o 
   0   4  17       31.39       51.85      3.09 o 
   1   4  17      256.43      439.68     14.28 o 
   2   4  17       93.44      106.09      4.15 o 
   3   4  17      943.73      795.92     39.69 o 
   4   4  17      163.36       52.91      4.13 o 
   5   4  17      317.87      238.51     70.96 o 
   6   4  17       89.87       97.25      6.72 o 
   7   4  17       63.13       45.37     20.01 o 
  -7   5  17       41.50       47.82      5.28 o 
  -6   5  17       12.45       14.51      2.29 o 
  -5   5  17       12.57       21.21      4.74 o 
  -4   5  17      110.90       78.29     27.04 o 
  -3   5  17      303.76      290.62      9.65 o 
  -2   5  17      477.37      438.02     11.31 o 
  -1   5  17      250.05      234.26      8.78 o 
   0   5  17       87.62       89.20      3.69 o 
   1   5  17      230.73      235.32      6.11 o 
   2   5  17      236.65      338.64     13.81 o 
   3   5  17      407.06      355.60     14.42 o 
   4   5  17      338.73      377.03     20.89 o 
   5   5  17       37.57       70.25      9.12 o 
   6   5  17       33.84       25.05      4.58 o 
   7   5  17       36.85       53.57      5.97 o 
  -7   6  17       16.76       13.52      2.63 o 
  -6   6  17       36.53       18.84      2.35 o 
  -5   6  17       81.46       68.59      4.91 o 
  -4   6  17      520.63      512.99     19.83 o 
  -3   6  17      241.63      222.19      8.99 o 
  -2   6  17      284.83      239.02      8.80 o 
  -1   6  17      859.31      736.62     20.33 o 
   0   6  17      105.25      116.78      3.88 o 
   1   6  17      274.09      470.92     22.98 o 
   2   6  17      151.42      174.11      6.67 o 
   3   6  17      168.29      157.68      8.21 o 
   4   6  17      863.50      913.60     33.14 o 
   5   6  17      100.56      117.54     11.60 o 
   6   6  17       71.03       76.12     10.27 o 
   7   6  17        8.43        7.55      2.44 o 
  -6   7  17      101.50       78.10      7.38 o 
  -5   7  17       50.61       67.77      7.77 o 
  -4   7  17      186.29      113.27      7.27 o 
  -3   7  17      236.42      251.11      9.58 o 
  -2   7  17      655.50      629.00     15.79 o 
  -1   7  17       33.25       55.32      3.11 o 
   0   7  17      104.31       96.13      3.62 o 
   1   7  17       97.91       85.12      4.82 o 
   2   7  17      748.94      725.99     24.33 o 
   4   7  17       52.02       13.33      5.32 o 
   5   7  17       21.91        8.27      3.66 o 
   6   7  17      136.90      159.09     18.03 o 
   7   7  17       24.27       10.22      2.09 o 
  -6   8  17      190.10      132.28     15.49 o 
  -5   8  17       64.51       49.60      3.38 o 
  -4   8  17       71.86       77.88     15.58 o 
  -3   8  17      414.77      325.65     10.40 o 
  -2   8  17      183.72      202.26      8.32 o 
  -1   8  17      238.00      300.20     15.61 o 
   0   8  17     1478.36     1479.13     33.05 o 
   1   8  17      523.68      412.87     16.40 o 
   4   8  17       92.62       93.70     10.36 o 
   5   8  17       35.16       30.25      5.32 o 
   6   8  17      178.81      155.53     31.38 o 
  -5   9  17       49.05       45.16      3.78 o 
  -4   9  17      298.54      222.86      9.73 o 
  -3   9  17       13.47       16.66      2.57 o 
  -2   9  17       84.14      107.92      5.94 o 
  -1   9  17      182.38      123.28     22.41 o 
   0   9  17       64.47       43.01      6.00 o 
   1   9  17      102.70       99.52      7.99 o 
   4   9  17      268.00      281.16     15.96 o 
   5   9  17       78.59       67.28      6.56 o 
  -5  10  17       21.39       13.40      1.89 o 
  -4  10  17       43.83       50.49      4.00 o 
  -3  10  17      112.16       85.11     20.91 o 
  -2  10  17       55.44       63.07      6.23 o 
  -1  10  17      153.10      105.08     21.70 o 
   0  10  17       48.53       44.76      5.51 o 
   1  10  17       53.47       73.51      6.36 o 
   3  10  17       75.67       70.89      8.35 o 
   4  10  17      115.11      125.10      9.01 o 
   5  10  17       67.05      109.14      6.23 o 
  -4  11  17       17.67       15.30      1.71 o 
  -3  11  17       31.12       18.06      2.20 o 
  -2  11  17       40.58       41.65      7.08 o 
  -1  11  17       80.61      102.02      7.48 o 
   0  11  17      131.38      118.48      7.61 o 
   3  11  17       19.77       23.73      3.99 o 
   4  11  17       28.57       26.38      3.13 o 
   2  12  17       12.49       18.25      2.99 o 
  -2 -12  18       23.38       19.67      3.23 o 
  -1 -12  18       28.94       25.31      1.68 o 
   0 -12  18        7.93        7.90      0.94 o 
   1 -12  18       29.64       21.67      1.73 o 
   2 -12  18       24.24       23.36      2.01 o 
  -3 -11  18       61.37       57.53     13.47 o 
  -2 -11  18       27.40       25.39      2.66 o 
  -1 -11  18      141.26      126.54      5.59 o 
   0 -11  18        2.45        2.15      1.37 o 
   1 -11  18       72.31       98.87      5.80 o 
   2 -11  18       23.02       22.80      2.60 o 
   3 -11  18       27.37       36.20      2.85 o 
  -5 -10  18       59.48      102.99      6.51 o 
  -4 -10  18      143.91      120.03     22.88 o 
  -3 -10  18       68.02       95.05      8.90 o 
  -2 -10  18       91.22      124.79      5.05 o 
  -1 -10  18      109.54      100.49      6.13 o 
   0 -10  18       14.74       16.41      2.85 o 
   1 -10  18       42.46       85.23      5.75 o 
   2 -10  18      129.43      122.86      7.13 o 
   3 -10  18       65.13       76.12      4.04 o 
   4 -10  18      124.68      136.99      9.46 o 
  -5  -9  18       22.28       31.51      4.84 o 
  -4  -9  18       11.37       13.21      4.38 o 
  -3  -9  18       88.95       99.83      6.19 o 
  -2  -9  18      185.75      204.08     12.26 o 
  -1  -9  18       33.07       41.60      4.26 o 
   0  -9  18      998.87      981.27     20.26 o 
   1  -9  18       49.04       37.02      3.07 o 
   2  -9  18      148.32      171.44      8.35 o 
   3  -9  18      149.40      140.24      5.94 o 
   4  -9  18       33.08       50.02     13.68 o 
   5  -9  18       35.13       53.25      6.00 o 
  -6  -8  18       20.64       13.78      3.36 o 
  -5  -8  18       18.13        8.23      3.50 o 
  -4  -8  18       58.90       40.29      6.99 o 
  -3  -8  18      426.47      442.70     21.16 o 
  -2  -8  18      144.52      134.92     11.50 o 
  -1  -8  18      448.38      433.87     12.73 o 
   0  -8  18      240.08      260.05     10.39 o 
   1  -8  18      458.17      446.65      9.37 o 
   2  -8  18      149.52      129.86      5.06 o 
   3  -8  18      461.30      478.75     14.73 o 
   4  -8  18      128.55      115.14      5.89 o 
   5  -8  18       23.78       27.23      3.10 o 
   6  -8  18       42.10       46.98      5.14 o 
  -6  -7  18       18.86        9.13      3.62 o 
  -5  -7  18       47.02       41.61      6.83 o 
  -4  -7  18       96.00       99.90     10.52 o 
  -3  -7  18      244.24      223.25     22.96 o 
  -2  -7  18      120.28      197.87      6.04 o 
  -1  -7  18      559.01      621.11     12.47 o 
   0  -7  18      674.53      640.03     15.64 o 
   1  -7  18      611.35      649.02     17.26 o 
   2  -7  18      259.65      260.56      7.13 o 
   3  -7  18       87.97      156.00      5.49 o 
   4  -7  18       78.24      100.47      5.46 o 
   5  -7  18       60.19       70.10      4.22 o 
   6  -7  18       58.76       78.45      7.66 o 
  -7  -6  18       41.02       33.94      4.64 o 
  -6  -6  18       31.27       30.97      3.37 o 
  -5  -6  18       98.70       91.54     11.18 o 
  -4  -6  18      170.94      152.93      7.32 o 
  -3  -6  18       80.67       80.43      6.96 o 
  -2  -6  18      113.35      121.79      5.14 o 
  -1  -6  18     1106.29      968.26     25.56 o 
   0  -6  18      775.50      814.89     21.17 o 
   1  -6  18      861.53      957.97     14.66 o 
   2  -6  18      119.08      145.34      5.98 o 
   3  -6  18      270.61      219.00      6.25 o 
   4  -6  18      143.27      131.40      8.17 o 
   5  -6  18       80.79       80.20      6.81 o 
   6  -6  18       65.67       82.79     14.88 o 
   7  -6  18       68.07       68.97      5.75 o 
  -7  -5  18       45.58       74.42     12.22 o 
  -6  -5  18       79.30       79.05     12.09 o 
  -5  -5  18      336.35      334.98     50.33 o 
  -4  -5  18       42.51       21.56      3.05 o 
  -3  -5  18      414.93      400.24     10.34 o 
  -2  -5  18      343.09      303.80     16.71 o 
   2  -5  18      289.70      313.81     10.03 o 
   3  -5  18      164.46      303.47      9.81 o 
   4  -5  18       65.00       57.11      5.46 o 
   5  -5  18      214.85      154.68     12.22 o 
   6  -5  18       23.92       11.71      3.60 o 
   7  -5  18       23.73       25.38      4.14 o 
  -7  -4  18       11.74       29.01      8.87 o 
  -6  -4  18       69.68       86.20      6.34 o 
  -5  -4  18      111.88      135.86     17.00 o 
  -4  -4  18      491.52      347.38     10.17 o 
  -3  -4  18       90.35       84.54      8.41 o 
  -2  -4  18      106.27      174.47     10.05 o 
   3  -4  18       73.76       79.55      6.70 o 
   4  -4  18      707.25      645.55    106.81 o 
   5  -4  18       37.13       28.95      2.92 o 
   6  -4  18       21.20       12.59      1.61 o 
   7  -4  18       15.33       17.16      3.88 o 
  -8  -3  18       17.32       16.62      2.46 o 
  -7  -3  18      185.98      255.75     40.61 o 
  -6  -3  18       31.06       51.69      9.22 o 
  -5  -3  18      240.69      258.81     28.03 o 
  -4  -3  18      797.04      741.21     17.09 o 
  -3  -3  18      418.00      387.43     16.19 o 
  -2  -3  18       84.06       97.99      7.51 o 
  -1  -3  18       28.01       45.03      4.45 o 
   4  -3  18      223.02      191.94    118.59 o 
   5  -3  18       83.65       88.35     32.91 o 
   6  -3  18       13.66        9.60      1.73 o 
   7  -3  18       49.65        8.55      2.30 o 
  -8  -2  18       26.58       50.95      4.55 o 
  -7  -2  18       28.62       55.38     11.98 o 
  -6  -2  18       75.14       79.10      6.98 o 
  -5  -2  18      541.02      476.16     32.26 o 
  -4  -2  18      294.57      226.07     32.65 o 
  -3  -2  18     1666.29     1482.45     31.01 o 
  -2  -2  18      862.26      851.15     21.04 o 
  -1  -2  18      241.40      215.42      7.54 o 
   0  -2  18      146.80      164.52      7.36 o 
   3  -2  18      905.58      625.01     17.29 o 
   4  -2  18      767.85      701.08     40.37 o 
   5  -2  18      487.04      409.96     30.03 o 
   6  -2  18       27.17        8.15      5.08 o 
   7  -2  18       27.15       57.93      5.11 o 
   8  -2  18       43.13       36.07      2.77 o 
  -8  -1  18       44.19       91.15      6.27 o 
  -7  -1  18       62.69       94.05      4.91 o 
  -6  -1  18      181.51      116.07      6.40 o 
  -5  -1  18      202.93      156.45      8.15 o 
  -4  -1  18      844.52      678.59     59.80 o 
  -3  -1  18      133.13      137.13      9.40 o 
  -2  -1  18      419.11      589.91     19.38 o 
  -1  -1  18      786.27      926.05     13.42 o 
   0  -1  18      277.88      293.20      8.97 o 
   1  -1  18      791.90      939.74     42.72 o 
   2  -1  18      800.76      715.33     15.88 o 
   3  -1  18       53.55       42.81      4.89 o 
   4  -1  18     1132.08      923.49     15.23 o 
   5  -1  18      176.16      147.70     36.34 o 
   6  -1  18      408.26      355.45     15.34 o 
   7  -1  18       48.90       42.66      4.51 o 
   8  -1  18       65.19      133.49      5.50 o 
  -8   0  18       30.09       53.31      4.72 o 
  -7   0  18       43.69       10.08      2.31 o 
  -6   0  18       58.47       14.25      4.18 o 
  -5   0  18      554.69      481.67     15.12 o 
  -4   0  18     2795.54     2177.91     22.19 o 
  -3   0  18      194.76      186.54      7.01 o 
  -2   0  18      109.27      140.87     12.22 o 
  -1   0  18      844.97      822.89     19.39 o 
   0   0  18       10.83       10.43      1.62 o 
   1   0  18      672.48      800.05     10.45 o 
   2   0  18      291.81      201.60     12.51 o 
   3   0  18      163.85      104.17      7.58 o 
   4   0  18     1868.93     1240.76     16.74 o 
   5   0  18      271.63      172.55     41.86 o 
   6   0  18      202.79      416.21     17.26 o 
   7   0  18       96.35       93.46      6.87 o 
   8   0  18       70.58      149.00      5.91 o 
  -8   1  18       43.36       75.98      5.30 o 
  -7   1  18       63.37       87.83      5.37 o 
  -6   1  18      182.09      118.82      7.01 o 
  -5   1  18      201.74      142.36      6.30 o 
  -4   1  18      845.55      701.52     12.68 o 
  -3   1  18      131.87      135.47      9.23 o 
  -2   1  18      417.91      558.83     12.00 o 
  -1   1  18      791.84      909.20     14.34 o 
   0   1  18      278.13      309.62      8.38 o 
   1   1  18      785.61      954.58     14.74 o 
   2   1  18      802.14      804.04     33.56 o 
   3   1  18       53.64       84.16     23.91 o 
   4   1  18     1129.92      937.40     12.67 o 
   5   1  18      176.97      127.37     12.84 o 
   6   1  18      407.65      385.67     32.25 o 
   7   1  18       48.79       44.25      4.55 o 
   8   1  18       66.00      131.67      5.40 o 
  -8   2  18       26.15       36.28      3.14 o 
  -7   2  18       28.66       43.97      3.81 o 
  -6   2  18       76.60       64.98      5.05 o 
  -5   2  18      539.02      407.47     17.21 o 
  -4   2  18      293.34      175.10     25.69 o 
  -3   2  18     1665.90     1528.55     30.99 o 
  -2   2  18      864.62      806.24     20.47 o 
  -1   2  18      240.26      214.37      7.41 o 
   0   2  18      147.80      164.88      5.10 o 
   1   2  18      129.66      159.32      5.23 o 
   2   2  18      518.19      642.79     12.01 o 
   3   2  18      907.54      763.12     15.16 o 
   4   2  18      768.74      692.48     15.03 o 
   5   2  18      488.32      373.18     11.70 o 
   6   2  18       26.77        4.55      1.80 o 
   7   2  18       27.13       43.32     12.05 o 
   8   2  18       42.74       31.97      2.55 o 
  -8   3  18       17.32       16.64      2.61 o 
  -7   3  18      185.02      206.17     18.15 o 
  -6   3  18       31.53       39.06      5.91 o 
  -5   3  18      239.71      218.51     15.43 o 
  -4   3  18      797.35      735.09     27.72 o 
  -3   3  18      421.40      377.91     15.49 o 
  -2   3  18       85.20       83.57      6.83 o 
  -1   3  18       28.93       40.57      2.67 o 
   0   3  18      823.49      902.08     12.40 o 
   1   3  18       42.27       49.57      2.68 o 
   2   3  18       71.83       79.83      3.50 o 
   3   3  18      244.16      220.19      8.61 o 
   4   3  18      222.95       45.84      3.74 o 
   5   3  18       84.42       83.92     24.72 o 
   6   3  18       13.18        8.15      1.65 o 
   7   3  18       49.96       11.89      1.91 o 
  -7   4  18       11.86       35.05      4.98 o 
  -6   4  18       69.51       83.87      8.71 o 
  -5   4  18      114.72      113.34      9.99 o 
  -4   4  18      490.80      354.13     58.65 o 
  -3   4  18       90.64       86.34      7.60 o 
  -2   4  18      109.62      147.34      9.09 o 
  -1   4  18      195.51      166.99      5.44 o 
   0   4  18     1612.86     1657.11     17.71 o 
   1   4  18       91.06      126.65      4.41 o 
   2   4  18      267.15      244.79     20.35 o 
   3   4  18       73.44       58.21      3.79 o 
   4   4  18      708.96      528.38     27.33 o 
   5   4  18       36.33       21.09      2.99 o 
   6   4  18       21.13        8.17      1.52 o 
   7   4  18       15.33       14.01      2.86 o 
  -7   5  18       46.07       77.00      6.37 o 
  -6   5  18       78.46       52.12     13.17 o 
  -5   5  18      337.71      289.98     15.42 o 
  -4   5  18       41.81       29.42      5.14 o 
  -3   5  18      408.34      362.71      9.11 o 
  -2   5  18      345.70      308.56      9.73 o 
  -1   5  18      387.45      381.40     11.37 o 
   0   5  18      137.26      162.45      5.03 o 
   1   5  18      278.10      325.01      7.33 o 
   2   5  18      288.15      307.27      7.33 o 
   3   5  18      167.52      152.70      8.51 o 
   4   5  18       64.75       58.39      8.45 o 
   5   5  18      214.92      138.82     12.47 o 
   6   5  18       24.31        7.59      2.06 o 
   7   5  18       23.07       24.68      3.80 o 
  -7   6  18       40.63       25.42      3.29 o 
  -6   6  18       31.44       32.24      2.84 o 
  -5   6  18       98.83       85.58      5.40 o 
  -4   6  18      170.56      154.09     10.99 o 
  -3   6  18       80.26      110.18      6.63 o 
  -2   6  18      112.74      109.08      4.92 o 
  -1   6  18     1104.26      932.16     16.52 o 
   0   6  18      775.59      777.03     12.95 o 
   1   6  18      861.34      907.58     16.61 o 
   2   6  18      119.08      133.38      5.85 o 
   3   6  18      270.31      213.82     11.78 o 
   4   6  18      142.76      119.77     12.23 o 
   5   6  18       82.08       67.57      8.69 o 
   6   6  18       65.81       80.23      9.93 o 
   7   6  18       69.46       64.64      5.23 o 
  -6   7  18       18.65       23.53      5.73 o 
  -5   7  18       47.27       36.87      3.38 o 
  -4   7  18       94.43       85.49      5.43 o 
  -3   7  18      241.57      195.46      8.49 o 
  -2   7  18      121.08      176.37     11.96 o 
  -1   7  18      566.05      551.47      9.73 o 
   0   7  18      674.85      587.71      8.92 o 
   1   7  18      604.02      582.99     15.56 o 
   4   7  18       79.11       96.24     10.88 o 
   5   7  18       60.59       78.72      8.81 o 
   6   7  18       59.76       58.20      7.44 o 
  -6   8  18       20.27       18.63      1.62 o 
  -5   8  18       17.88       11.29      3.83 o 
  -4   8  18       58.04       65.71     12.90 o 
  -3   8  18      426.04      417.07     11.78 o 
  -2   8  18      145.23      120.80      6.55 o 
  -1   8  18      452.05      395.82     17.89 o 
   0   8  18      240.62      225.34     13.18 o 
   1   8  18      455.12      362.24     15.59 o 
   4   8  18      127.10      142.84     12.27 o 
   5   8  18       23.73       26.11      4.84 o 
   6   8  18       43.26       41.93      4.46 o 
  -5   9  18       21.72       24.49      2.80 o 
  -4   9  18       11.24       31.95      3.99 o 
  -3   9  18       87.23       92.91      5.29 o 
  -2   9  18      183.22      152.50     23.58 o 
  -1   9  18       32.94       32.19      3.66 o 
   0   9  18      998.45      842.63     24.71 o 
   1   9  18       48.76       38.89      5.09 o 
   4   9  18       33.26       59.54      7.34 o 
   5   9  18       35.75       38.23      4.84 o 
  -5  10  18       59.73       46.79      2.76 o 
  -4  10  18      144.88       90.06      4.99 o 
  -3  10  18       68.87       53.29      4.47 o 
  -2  10  18       90.60       87.00     12.14 o 
  -1  10  18      109.12       74.99     17.49 o 
   0  10  18       15.05       11.96      3.04 o 
   3  10  18       64.49       80.95      8.38 o 
   4  10  18      123.45      120.28      8.45 o 
  -3  11  18       60.64       34.24      2.69 o 
  -2  11  18       26.42       14.20      1.95 o 
   3  11  18       27.19       23.92      3.91 o 
   2  12  18       24.35       22.53      3.00 o 
  -1 -12  19       24.98       55.08      8.04 o 
   0 -12  19      148.50      125.76      6.64 o 
   1 -12  19       68.58       66.93      3.26 o 
  -3 -11  19       23.08       16.24      3.50 o 
  -2 -11  19       27.56       41.88      2.55 o 
  -1 -11  19      185.32      128.37      5.47 o 
   0 -11  19       19.24       16.91      1.98 o 
   1 -11  19       52.50       95.24      6.25 o 
   2 -11  19       70.37       54.25      3.64 o 
   3 -11  19       12.76        8.82      3.01 o 
  -4 -10  19       42.69       30.67     12.69 o 
  -3 -10  19       37.60       55.12      6.76 o 
  -2 -10  19        3.80       12.60      1.79 o 
  -1 -10  19       90.53       86.06      4.57 o 
   0 -10  19      128.31      162.06      7.69 o 
   1 -10  19       52.21       79.36      5.41 o 
   2 -10  19       12.93       16.61      1.95 o 
   3 -10  19       33.78       39.98      2.87 o 
   4 -10  19       19.13       19.33      3.82 o 
  -5  -9  19       31.42       25.99      4.21 o 
  -4  -9  19        6.86        7.02      3.19 o 
  -3  -9  19       21.94       24.81      3.22 o 
  -2  -9  19      167.60      160.00     22.96 o 
  -1  -9  19       75.49       86.04      5.85 o 
   0  -9  19      134.93      147.38      7.95 o 
   1  -9  19      132.04       98.22      8.61 o 
   2  -9  19       45.97      108.77      5.07 o 
   3  -9  19       28.96       23.17      2.40 o 
   4  -9  19        3.50        8.99      2.10 o 
   5  -9  19       62.82       69.97      6.57 o 
  -6  -8  19       37.31       28.04      4.09 o 
  -5  -8  19       65.47       79.19      8.24 o 
  -4  -8  19      200.83      235.41     15.05 o 
  -3  -8  19       98.58       86.86      9.72 o 
  -2  -8  19       60.52       86.93      6.00 o 
  -1  -8  19      160.85      198.49      8.68 o 
   0  -8  19      300.75      295.96     11.05 o 
   1  -8  19      173.80      214.95      6.50 o 
   2  -8  19      182.28      134.73      7.25 o 
   3  -8  19      124.56      124.32      4.77 o 
   4  -8  19       60.67       93.54     17.50 o 
   5  -8  19       31.98       29.39      3.17 o 
   6  -8  19      117.82      174.51      8.98 o 
  -6  -7  19       36.47       49.83      6.19 o 
  -5  -7  19       65.49       58.08      7.79 o 
  -4  -7  19       54.58       62.98      8.44 o 
  -3  -7  19      126.64      150.71     31.63 o 
  -2  -7  19      213.31      310.22      9.27 o 
  -1  -7  19      332.18      313.14      9.00 o 
   0  -7  19      449.33      535.33     14.45 o 
   1  -7  19      250.10      304.31      8.77 o 
   2  -7  19      472.03      404.79      8.93 o 
   3  -7  19      422.68      335.41      7.89 o 
   4  -7  19       68.51       66.90      4.45 o 
   5  -7  19       84.71       76.03      6.75 o 
   6  -7  19       22.81       19.67      3.97 o 
  -7  -6  19       40.63       32.27      4.18 o 
  -6  -6  19       55.90       50.51      5.07 o 
  -5  -6  19       58.99       70.84     10.13 o 
  -4  -6  19       79.18       46.42      4.69 o 
  -3  -6  19      401.70      327.67     11.06 o 
  -2  -6  19      702.09      929.78     21.02 o 
  -1  -6  19      227.48      412.99      9.85 o 
   0  -6  19      349.27      395.17      9.89 o 
   1  -6  19      669.08      530.40     11.09 o 
   2  -6  19     1292.20     1199.79     17.09 o 
   3  -6  19      139.62      223.01      8.72 o 
   4  -6  19      186.00      210.32     31.02 o 
   5  -6  19       30.27       21.21      3.57 o 
   6  -6  19       49.21       48.92     13.31 o 
   7  -6  19       51.16       64.17      4.99 o 
  -7  -5  19       17.88       11.32      1.88 o 
  -6  -5  19       86.78       96.88     11.14 o 
  -5  -5  19      119.27      122.88     20.72 o 
  -4  -5  19      236.35      164.03      7.91 o 
  -3  -5  19       98.56       91.04     18.49 o 
  -2  -5  19      543.74      716.02     14.43 o 
  -1  -5  19      228.62      387.00      9.03 o 
   0  -5  19      224.13      222.47      6.95 o 
   1  -5  19      609.36      495.73     10.41 o 
   2  -5  19     1226.59     1035.89     18.47 o 
   3  -5  19      335.85      275.70      9.51 o 
   4  -5  19       79.73       63.35     19.14 o 
   5  -5  19      125.49      110.77      6.36 o 
   6  -5  19       96.30       82.78      6.09 o 
   7  -5  19       41.11       55.83      5.38 o 
  -7  -4  19       30.59       28.52      3.64 o 
  -6  -4  19       23.87       29.88      3.85 o 
  -5  -4  19        9.01        7.49      2.43 o 
  -4  -4  19      848.82      762.53     17.80 o 
  -3  -4  19      454.55      389.54     51.04 o 
  -2  -4  19      166.58      158.56      9.47 o 
   3  -4  19      142.68      199.36     31.07 o 
   4  -4  19      371.94      363.14     67.89 o 
   5  -4  19        5.89        3.64      1.54 o 
   6  -4  19       44.74       36.48      3.08 o 
   7  -4  19       32.07       35.54      2.59 o 
  -8  -3  19       47.40       69.05      4.39 o 
  -7  -3  19       34.70       24.62      3.14 o 
  -6  -3  19       56.20        2.55      3.31 o 
  -5  -3  19      550.80      669.60     80.54 o 
  -4  -3  19       81.18       72.99      4.69 o 
  -3  -3  19     1372.10     1431.62     31.55 o 
  -2  -3  19       55.62       81.84      7.18 o 
  -1  -3  19      212.66      312.61     11.54 o 
   4  -3  19      122.04      121.02      9.56 o 
   5  -3  19      219.83      169.29     35.24 o 
   6  -3  19      184.99      207.85      9.85 o 
   7  -3  19       55.88       52.22     20.77 o 
  -8  -2  19       31.85       50.17      4.26 o 
  -7  -2  19       76.40      115.11     14.05 o 
  -6  -2  19      189.92      262.96     35.44 o 
  -5  -2  19      213.21      103.87     11.85 o 
  -4  -2  19     1322.45     1230.07     38.55 o 
  -3  -2  19      499.12      669.91     21.29 o 
  -2  -2  19      148.37      143.62      9.13 o 
  -1  -2  19       77.89      158.14      5.52 o 
   0  -2  19      165.45      164.21      7.56 o 
   3  -2  19     1219.13     1105.07     26.10 o 
   4  -2  19      481.54      336.29    178.51 o 
   5  -2  19      495.75      432.41     18.04 o 
   6  -2  19       63.99       46.62     26.82 o 
   7  -2  19       34.08       53.58      4.79 o 
   8  -2  19       24.80       26.28      2.23 o 
  -8  -1  19      170.51      212.83      8.81 o 
  -7  -1  19       10.21        8.47      5.61 o 
  -6  -1  19      121.62      180.04      8.55 o 
  -5  -1  19      457.71      463.03     18.58 o 
  -4  -1  19      369.09      268.87     45.14 o 
  -3  -1  19      163.04      215.37     12.06 o 
  -2  -1  19      369.07      373.25     17.63 o 
  -1  -1  19      156.55      131.32      7.68 o 
   0  -1  19       45.70       48.66      3.16 o 
   1  -1  19       84.47      100.09      4.95 o 
   2  -1  19      264.63      290.39     11.04 o 
   3  -1  19      290.16      254.69     11.66 o 
   4  -1  19      738.67      598.44     11.66 o 
   5  -1  19      205.40      122.38     57.61 o 
   6  -1  19       41.14       30.63     16.40 o 
   7  -1  19       28.48       34.58      4.04 o 
   8  -1  19      111.81       53.86      3.39 o 
  -8   0  19      181.54      250.41      9.38 o 
  -7   0  19       69.00       97.15     10.22 o 
  -6   0  19      649.31      732.68     16.89 o 
  -5   0  19      143.57      100.40      6.39 o 
  -4   0  19      417.31      395.26     10.37 o 
  -3   0  19      286.05      286.45     14.02 o 
  -2   0  19      302.72      281.10     17.44 o 
  -1   0  19      104.90      117.43      5.23 o 
   0   0  19       19.25       17.90      2.10 o 
   1   0  19       40.31       88.04      3.43 o 
   2   0  19      141.67      223.77     35.11 o 
   3   0  19      170.75      113.36      7.95 o 
   4   0  19      451.68      328.24     10.47 o 
   5   0  19      153.10      140.49     19.94 o 
   6   0  19      195.27      119.87      9.37 o 
   7   0  19       22.14        2.46      2.02 o 
   8   0  19       49.00        8.82      1.79 o 
  -8   1  19      170.15      198.01      7.65 o 
  -7   1  19       10.20       20.22      2.76 o 
  -6   1  19      121.98      204.30     16.05 o 
  -5   1  19      459.68      449.69     13.19 o 
  -4   1  19      367.70      277.98      8.18 o 
  -3   1  19      163.60      213.95     12.46 o 
  -2   1  19      369.94      363.00      9.91 o 
  -1   1  19      154.94      129.02      5.63 o 
   0   1  19       45.90       50.66      3.55 o 
   1   1  19       84.60       96.18      6.70 o 
   2   1  19      264.81      296.66      8.59 o 
   3   1  19      290.48      290.74      8.87 o 
   4   1  19      740.49      618.97     10.52 o 
   5   1  19      205.98      116.19     42.82 o 
   6   1  19       41.13       13.98      2.89 o 
   7   1  19       28.15       36.20      4.06 o 
   8   1  19      112.87       53.15      3.34 o 
  -7   2  19       76.61       92.78      7.34 o 
  -6   2  19      190.28      220.02     11.31 o 
  -5   2  19      213.43      109.84     11.43 o 
  -4   2  19     1319.50     1215.59     26.74 o 
  -3   2  19      499.96      683.68     21.33 o 
  -2   2  19      147.89      138.17      6.52 o 
  -1   2  19       77.34      130.16      6.01 o 
   0   2  19      165.97      157.31      5.17 o 
   1   2  19      247.57      216.37      9.54 o 
   2   2  19       66.93       84.02      5.42 o 
   3   2  19     1220.79     1192.13     48.69 o 
   4   2  19      485.30      156.00      8.83 o 
   5   2  19      493.42      480.69     51.42 o 
   6   2  19       63.26       14.08      2.59 o 
   7   2  19       33.34       39.09     15.68 o 
   8   2  19       25.10       24.83      2.09 o 
  -7   3  19       34.72       21.96      4.06 o 
  -6   3  19       56.17        4.09      1.95 o 
  -5   3  19      552.65      565.83     21.84 o 
  -4   3  19       80.26       74.16     11.42 o 
  -3   3  19     1369.22     1375.01     30.01 o 
  -2   3  19       56.02       85.61      8.56 o 
  -1   3  19      213.28      271.87      5.97 o 
   0   3  19       61.86       64.18      3.47 o 
   1   3  19      356.05      330.81      6.98 o 
   2   3  19      139.71      126.32      6.87 o 
   3   3  19     1417.37     1251.28     22.21 o 
   4   3  19      122.73      111.08      5.06 o 
   5   3  19      219.48      111.07     11.28 o 
   6   3  19      184.38      204.41      9.49 o 
   7   3  19       55.24       53.21     22.56 o 
  -7   4  19       30.55       29.63      4.28 o 
  -6   4  19       24.56       28.66      5.32 o 
  -5   4  19        8.47        6.60      3.44 o 
  -4   4  19      850.85      748.96     16.81 o 
  -3   4  19      456.31      370.58     15.70 o 
  -2   4  19      167.91      151.28      9.49 o 
  -1   4  19      349.89      318.29     10.28 o 
   0   4  19      193.48      200.84      6.32 o 
   1   4  19      193.65      252.14      6.34 o 
   2   4  19       94.21      109.43      9.99 o 
   3   4  19      140.98      123.74      6.35 o 
   4   4  19      372.20      281.11     10.58 o 
   5   4  19        6.23        3.35      2.86 o 
   6   4  19       44.11       47.65      4.24 o 
   7   4  19       32.49       35.94      3.79 o 
  -7   5  19       17.64        9.85      2.49 o 
  -6   5  19       86.23       64.50     13.60 o 
  -5   5  19      119.31       88.97      8.81 o 
  -4   5  19      235.81      164.01     11.52 o 
  -3   5  19       99.95      129.01     27.07 o 
  -2   5  19      544.46      719.78     16.25 o 
  -1   5  19      228.39      345.08      8.93 o 
   0   5  19      224.34      219.67      5.30 o 
   1   5  19      610.72      508.95     23.56 o 
   2   5  19     1223.43     1017.71     47.96 o 
   3   5  19      331.63      281.59     13.06 o 
   4   5  19       80.56       35.12      6.96 o 
   5   5  19      125.70      148.51     12.67 o 
   6   5  19       95.89       99.10      7.20 o 
   7   5  19       41.40       54.29      5.09 o 
  -7   6  19       39.69       30.65      3.36 o 
  -6   6  19       56.12       47.72      5.32 o 
  -5   6  19       57.73       56.82      9.24 o 
  -4   6  19       79.30       83.65      8.32 o 
  -3   6  19      403.12      290.72     10.50 o 
  -2   6  19      702.35      819.45     18.21 o 
  -1   6  19      225.88      351.84      9.68 o 
   0   6  19      348.79      379.80      7.16 o 
   1   6  19      671.57      530.23     23.56 o 
   2   6  19     1296.67     1230.85     47.69 o 
   3   6  19      139.02      107.31      9.19 o 
   4   6  19      187.74      235.12     16.64 o 
   5   6  19       30.79       18.24      4.88 o 
   6   6  19       49.58       57.59      4.72 o 
   7   6  19       51.18       63.16      4.69 o 
  -6   7  19       37.07       31.46      5.57 o 
  -5   7  19       65.80       51.26      3.84 o 
  -4   7  19       54.30       57.49      4.53 o 
  -3   7  19      126.14      168.02      8.14 o 
  -2   7  19      210.92      265.51     14.86 o 
  -1   7  19      329.25      279.91      8.78 o 
   0   7  19      449.81      484.56     12.39 o 
   1   7  19      251.47      262.67     12.12 o 
   3   7  19      425.24      322.37     14.17 o 
   4   7  19       67.53       55.42      8.18 o 
   5   7  19       83.83       86.54      9.07 o 
   6   7  19       23.01       14.77      1.94 o 
  -6   8  19       37.08       16.77      1.92 o 
  -5   8  19       65.58       48.03      4.49 o 
  -4   8  19      201.15      150.76     13.96 o 
  -3   8  19       97.40       92.32      4.58 o 
  -2   8  19       60.68       82.31      5.55 o 
  -1   8  19      161.48      181.49     12.19 o 
   0   8  19      300.18      258.44     14.07 o 
   1   8  19      173.66      187.68     11.27 o 
   4   8  19       60.54       26.55      5.82 o 
   5   8  19       32.15       25.06      4.67 o 
   6   8  19      118.13      150.65      7.58 o 
  -5   9  19       31.90       19.40      2.50 o 
  -4   9  19        7.16        9.54      2.47 o 
  -3   9  19       21.98       21.77      3.93 o 
  -2   9  19      164.76      122.49     29.52 o 
  -1   9  19       76.46       71.83      4.73 o 
   0   9  19      135.65      112.14      9.15 o 
   4   9  19        3.29        7.73      3.06 o 
   5   9  19       62.14       65.14      5.83 o 
  -4  10  19       44.19       27.98      2.75 o 
  -3  10  19       37.70       29.77      3.35 o 
  -2  10  19        3.91        9.91      1.77 o 
  -1  10  19       89.31       70.74      6.93 o 
   0  10  19      128.64      140.14      9.18 o 
   3  10  19       33.89       36.47      5.63 o 
   4  10  19       18.08       15.32      3.21 o 
  -3  11  19       22.05        9.27      1.46 o 
  -2  11  19       27.51       27.43      2.42 o 
   3  11  19       13.28        9.35      2.47 o 
  -1 -12  20      256.58      306.43     10.45 o 
   0 -12  20        6.02        6.57      0.93 o 
   1 -12  20      221.58      224.80      4.54 o 
  -3 -11  20       64.74       75.36      5.50 o 
  -2 -11  20      378.80      348.31      7.49 o 
  -1 -11  20       95.14       79.86      4.17 o 
   0 -11  20       22.67       21.05      2.08 o 
   1 -11  20       77.19       76.79      4.25 o 
   2 -11  20      274.63      334.15     16.43 o 
   3 -11  20      128.81      172.74      8.79 o 
  -4 -10  20       93.87       70.81     42.26 o 
  -3 -10  20       44.75       51.98      6.55 o 
  -2 -10  20      135.52      134.38      5.68 o 
  -1 -10  20      117.97      129.67      7.86 o 
   0 -10  20       95.38      102.13      5.99 o 
   1 -10  20      111.92      113.24      6.25 o 
   2 -10  20       93.83      116.50      6.32 o 
   3 -10  20       96.25       79.82      4.76 o 
   4 -10  20       32.52       27.59      4.19 o 
  -5  -9  20       28.95       26.17      4.01 o 
  -4  -9  20       87.29      117.33      9.58 o 
  -3  -9  20      217.97      219.52     40.73 o 
  -2  -9  20      515.85      514.78     50.90 o 
  -1  -9  20       29.69       57.86      4.77 o 
   0  -9  20      416.52      424.79     13.11 o 
   1  -9  20       58.01       63.10      6.39 o 
   2  -9  20      267.30      405.34     13.35 o 
   3  -9  20       77.20      131.62      5.02 o 
   4  -9  20       43.50       43.98      3.69 o 
   5  -9  20       33.47       34.61      4.49 o 
  -6  -8  20       90.59       85.11      6.29 o 
  -5  -8  20       61.64       54.70      6.61 o 
  -4  -8  20       50.47       56.28      7.68 o 
  -3  -8  20      144.26      142.22     12.05 o 
  -2  -8  20       34.49       41.46      5.22 o 
  -1  -8  20      128.85      150.63     12.21 o 
   0  -8  20      204.16      229.55      9.75 o 
   1  -8  20      152.80      158.78      6.76 o 
   2  -8  20       60.97       57.53      3.00 o 
   3  -8  20      196.98      195.49      5.81 o 
   4  -8  20       35.47       46.65      4.69 o 
   5  -8  20       91.38      103.06     23.38 o 
   6  -8  20       87.06       99.53      6.21 o 
  -6  -7  20       35.80       47.37      5.75 o 
  -5  -7  20       59.24       79.10      8.62 o 
  -4  -7  20       23.72       19.81      4.89 o 
  -3  -7  20      408.41      374.98     13.24 o 
  -2  -7  20      386.78      359.65      9.21 o 
  -1  -7  20      358.20      329.69      9.35 o 
   0  -7  20       88.60      117.33      7.59 o 
   1  -7  20      305.64      336.24     10.67 o 
   2  -7  20      161.09      299.04      7.68 o 
   3  -7  20      264.95      336.46      7.84 o 
   4  -7  20       48.12       45.22      3.62 o 
   5  -7  20       24.08       21.83      2.41 o 
   6  -7  20       41.07       52.40      5.70 o 
  -7  -6  20       32.79       44.07      4.38 o 
  -6  -6  20       25.55       10.70      2.05 o 
  -5  -6  20      179.02      160.91     18.16 o 
  -4  -6  20      150.27      143.30      6.48 o 
  -3  -6  20      207.59      187.57     13.84 o 
  -2  -6  20      207.73      204.59      8.02 o 
  -1  -6  20      723.55      839.22     24.10 o 
   0  -6  20      289.60      258.60      8.12 o 
   1  -6  20     1057.75      992.80     15.29 o 
   2  -6  20      137.31      195.67      7.07 o 
   3  -6  20      380.92      339.30      7.85 o 
   4  -6  20       81.70       81.42     15.65 o 
   5  -6  20      108.21      102.43      5.38 o 
   6  -6  20       74.36       85.36     21.18 o 
  -7  -5  20       30.18       39.31      4.46 o 
  -6  -5  20       59.92       59.62      4.79 o 
  -5  -5  20        7.57       18.59      3.19 o 
  -4  -5  20      115.41       36.77      4.24 o 
  -3  -5  20       75.08       75.12      4.54 o 
  -2  -5  20      561.95      517.17      9.21 o 
  -1  -5  20      150.07      181.53      6.42 o 
   0  -5  20     1084.41     1087.63     23.69 o 
   1  -5  20      229.40      204.95      6.90 o 
   2  -5  20      415.51      502.37     13.19 o 
   3  -5  20       67.61       76.72      5.19 o 
   4  -5  20      358.51      353.40     51.55 o 
   5  -5  20        7.02       11.28      3.39 o 
   6  -5  20       64.37       60.73      6.66 o 
   7  -5  20        8.76        3.92      1.73 o 
  -7  -4  20       96.54       80.03     10.82 o 
  -6  -4  20       16.49       20.31      3.21 o 
  -5  -4  20      132.50       96.63      6.90 o 
  -4  -4  20      248.04      163.76     12.20 o 
  -3  -4  20      635.17      573.55     16.43 o 
  -2  -4  20       38.96       59.59      4.20 o 
   2  -4  20       73.82       73.43      4.79 o 
   3  -4  20      654.45      700.14     20.00 o 
   4  -4  20      434.32      393.16     55.47 o 
   5  -4  20      186.59      140.36     13.56 o 
   6  -4  20       30.08       40.28      2.57 o 
   7  -4  20      113.47       97.15     40.00 o 
  -7  -3  20       12.41       19.28     13.15 o 
  -6  -3  20      350.20      413.62     35.42 o 
  -5  -3  20      136.39      102.13      7.13 o 
  -4  -3  20       60.75       42.25      3.91 o 
  -3  -3  20      468.51      554.24     19.95 o 
  -2  -3  20       25.57       33.49      4.77 o 
  -1  -3  20      359.50      491.16     14.70 o 
   4  -3  20       76.52       56.51      4.91 o 
   5  -3  20      203.59      189.33     27.40 o 
   6  -3  20      178.37      124.70      5.13 o 
   7  -3  20       39.81       50.25      4.01 o 
  -8  -2  20       34.48       43.95      3.74 o 
  -7  -2  20       92.75      112.35     13.78 o 
  -6  -2  20      199.51      161.25     13.81 o 
  -5  -2  20      229.45      232.80     20.82 o 
  -4  -2  20      226.35      190.46     14.34 o 
  -3  -2  20      182.61      192.27     11.92 o 
  -2  -2  20      249.16      253.24     12.15 o 
  -1  -2  20       49.49       99.84      7.09 o 
   0  -2  20       35.82       65.60      5.02 o 
   3  -2  20      312.67      273.58      9.38 o 
   4  -2  20      215.12      218.12     13.74 o 
   5  -2  20      163.32      150.94     10.98 o 
   6  -2  20      190.31      162.66      7.06 o 
   7  -2  20       62.97       39.76      3.91 o 
  -8  -1  20       52.48       60.82      4.51 o 
  -7  -1  20       16.55       33.80      5.03 o 
  -6  -1  20      109.41       96.32      6.47 o 
  -5  -1  20      610.35      416.45     18.08 o 
  -4  -1  20     1054.44      763.62     68.07 o 
  -3  -1  20      697.71      651.87     21.62 o 
  -2  -1  20      164.56      219.70     11.38 o 
  -1  -1  20      319.52      359.04     13.79 o 
   0  -1  20       33.24       50.75      3.43 o 
   1  -1  20      356.05      353.86     11.00 o 
   2  -1  20      250.93      246.94     10.17 o 
   3  -1  20      743.99      572.25     13.33 o 
   4  -1  20     1275.86     1028.28     19.48 o 
   5  -1  20      654.62      571.50     30.29 o 
   6  -1  20       64.36       36.43      3.57 o 
   7  -1  20       15.09       49.89      4.75 o 
   8  -1  20       98.46      100.34      4.22 o 
  -8   0  20       81.23       13.00      2.32 o 
  -7   0  20        1.72        2.19      1.50 o 
  -6   0  20       34.07       60.43      6.39 o 
  -5   0  20      475.65      476.80     20.87 o 
  -4   0  20     1085.11      909.61     14.80 o 
  -3   0  20     1653.35     1511.21     32.79 o 
  -2   0  20      135.39      137.51      6.06 o 
  -1   0  20      211.00      146.87      6.03 o 
   0   0  20     1897.87     1874.14     20.81 o 
   1   0  20      111.36      120.55      5.00 o 
   2   0  20      123.67      124.02     15.11 o 
   3   0  20      648.42      310.66      9.74 o 
   4   0  20     1033.68      990.67     18.53 o 
   5   0  20      147.19       70.73     46.18 o 
   6   0  20       39.59       28.14      4.90 o 
   7   0  20        3.79       10.10      2.78 o 
   8   0  20      301.73      206.81      6.13 o 
  -8   1  20       52.24       46.77      3.55 o 
  -7   1  20       16.72       25.54      2.87 o 
  -6   1  20      111.44       82.29      5.72 o 
  -5   1  20      611.57      411.26     12.70 o 
  -4   1  20     1045.01      778.75     13.71 o 
  -3   1  20      695.80      630.79     26.57 o 
  -2   1  20      163.37      210.38      7.75 o 
  -1   1  20      319.04      331.68     10.32 o 
   0   1  20       33.30       52.86      5.48 o 
   1   1  20      356.74      374.66      9.90 o 
   2   1  20      249.79      257.09     13.39 o 
   3   1  20      746.79      581.77     13.78 o 
   4   1  20     1282.32     1013.75     13.63 o 
   5   1  20      654.18      564.92     27.21 o 
   6   1  20       64.34       40.02      3.89 o 
   7   1  20       14.91       49.56      4.59 o 
   8   1  20       99.08       93.29      4.02 o 
  -7   2  20       93.89       93.32      5.63 o 
  -6   2  20      199.42      144.99     12.18 o 
  -5   2  20      230.71      206.25      8.86 o 
  -4   2  20      224.65      183.93      6.78 o 
  -3   2  20      180.49      201.98     17.21 o 
  -2   2  20      249.19      229.53      8.49 o 
  -1   2  20       48.13       92.75      5.20 o 
   0   2  20       35.75       56.13      3.23 o 
   1   2  20      111.18      123.33      4.86 o 
   2   2  20      120.19      141.45     16.08 o 
   3   2  20      313.46      276.85      7.62 o 
   4   2  20      216.76      211.06      7.25 o 
   5   2  20      161.92      133.51      8.56 o 
   6   2  20      189.65      161.08     11.66 o 
   7   2  20       62.57       36.34      3.66 o 
  -7   3  20       12.83       24.85      4.36 o 
  -6   3  20      352.98      318.36     27.40 o 
  -5   3  20      135.91       97.27      9.30 o 
  -4   3  20       59.95       40.84      4.17 o 
  -3   3  20      466.85      533.09     19.12 o 
  -2   3  20       25.65       31.95      3.50 o 
  -1   3  20      354.53      429.10     11.49 o 
   0   3  20       79.01       91.27      4.24 o 
   1   3  20      405.53      469.06     10.15 o 
   2   3  20       30.00       32.11      2.42 o 
   3   3  20      630.10      656.19     12.32 o 
   4   3  20       77.28       54.94      3.81 o 
   5   3  20      203.17      210.34     15.41 o 
   6   3  20      176.48      118.79      6.21 o 
   7   3  20       38.94       54.10      7.32 o 
  -7   4  20       97.21       78.62      6.55 o 
  -6   4  20       16.57       16.19      4.12 o 
  -5   4  20      130.84      102.78      9.52 o 
  -4   4  20      249.21      200.38     12.93 o 
  -3   4  20      637.58      611.92     20.68 o 
  -2   4  20       38.73       54.88      4.53 o 
  -1   4  20      676.10      669.35     12.18 o 
   0   4  20     2219.13     2537.06     23.92 o 
   1   4  20      652.82      653.32     10.39 o 
   2   4  20       74.26       71.81      3.63 o 
   3   4  20      655.08      580.49     11.45 o 
   4   4  20      433.96      331.62     23.62 o 
   5   4  20      188.24      142.98     41.90 o 
   6   4  20       29.61       38.81      3.00 o 
   7   4  20      112.95       91.52     50.89 o 
  -7   5  20       29.80       37.27      4.21 o 
  -6   5  20       59.89       45.27      3.40 o 
  -5   5  20        7.34       14.07      3.90 o 
  -4   5  20      115.03      117.61     10.17 o 
  -3   5  20       75.63       76.75      5.36 o 
  -2   5  20      560.27      498.53     10.88 o 
  -1   5  20      152.62      171.00      6.49 o 
   0   5  20     1085.63     1044.98     14.89 o 
   1   5  20      226.19      208.08      6.07 o 
   2   5  20      414.25      465.88      9.30 o 
   3   5  20       67.44       62.81      4.11 o 
   4   5  20      358.59      392.29     20.89 o 
   5   5  20        7.26        9.97      4.03 o 
   6   5  20       63.89       55.52      4.17 o 
   7   5  20        8.91        5.26      1.91 o 
  -7   6  20       33.45       40.94      3.60 o 
  -6   6  20       25.52       13.16      1.85 o 
  -5   6  20      178.25      126.25     16.73 o 
  -4   6  20      148.78      136.51     10.41 o 
  -3   6  20      206.81      256.08     14.13 o 
  -2   6  20      208.16      182.27     11.11 o 
  -1   6  20      724.41      791.94     10.66 o 
   0   6  20      290.46      247.62      5.86 o 
   1   6  20     1057.37      954.25     34.86 o 
   2   6  20      137.67      149.89     10.16 o 
   3   6  20      382.20      326.35     15.14 o 
   4   6  20       83.20       67.69      9.09 o 
   5   6  20      108.15       91.96      9.61 o 
   6   6  20       74.84       97.57      7.80 o 
  -6   7  20       35.46       28.89      7.29 o 
  -5   7  20       58.62       50.52      5.75 o 
  -4   7  20       23.46       24.95      3.25 o 
  -3   7  20      406.02      346.66     15.77 o 
  -2   7  20      385.32      357.00     17.06 o 
  -1   7  20      357.52      296.79     15.54 o 
   0   7  20       89.04      108.85      9.15 o 
   3   7  20      266.82      225.76     12.22 o 
   4   7  20       48.67       51.84      7.72 o 
   5   7  20       24.22       15.77      4.22 o 
   6   7  20       41.92       41.01      4.38 o 
  -5   8  20       61.71       41.37      5.33 o 
  -4   8  20       51.16       52.53      3.80 o 
  -3   8  20      144.59      144.13     16.99 o 
  -2   8  20       34.52       41.13      4.02 o 
  -1   8  20      127.86      124.52     10.21 o 
   0   8  20      206.14      195.19     12.25 o 
   4   8  20       35.41       37.40      6.25 o 
   5   8  20       91.12      118.33      8.96 o 
   6   8  20       87.88       82.90      5.11 o 
  -5   9  20       28.69       13.36      1.95 o 
  -4   9  20       89.07       59.24      4.65 o 
  -3   9  20      218.36      126.60      7.86 o 
  -2   9  20      516.86      399.79     78.35 o 
  -1   9  20       28.85       42.66      3.69 o 
   0   9  20      415.91      350.31     15.74 o 
   2   9  20      266.52      330.60     13.43 o 
   3   9  20       77.33       68.31      8.55 o 
   4   9  20       42.84       31.15      5.10 o 
   5   9  20       33.38       24.20      2.90 o 
  -4  10  20       94.79       57.55      3.69 o 
  -3  10  20       44.98       45.63      3.74 o 
  -2  10  20      135.00       89.43      5.38 o 
   3  10  20       96.04      110.36      8.80 o 
   4  10  20       32.17       22.50      3.42 o 
  -2  11  20      375.16      192.86      5.41 o 
   1  11  20       77.11       61.54      4.39 o 
   2  11  20      277.41      345.10     14.05 o 
   3  11  20      127.84      155.22      7.89 o 
   1  12  20      223.27      273.35      9.66 o 
  -3 -11  21      124.00      143.35      7.62 o 
  -2 -11  21       67.10       89.79      5.88 o 
  -1 -11  21       11.87       25.16      2.04 o 
   0 -11  21      203.38      196.90      6.92 o 
   1 -11  21       31.19       30.85      2.37 o 
   2 -11  21      114.92      114.32      5.38 o 
   3 -11  21       36.28       28.42      3.68 o 
  -4 -10  21       48.66       69.39      5.94 o 
  -3 -10  21       35.75       35.00      5.54 o 
  -2 -10  21       32.48       59.44      3.28 o 
  -1 -10  21       63.65       60.69      3.67 o 
   0 -10  21       74.25       70.55      4.89 o 
   1 -10  21       21.87       44.66      3.98 o 
   2 -10  21       83.95       75.44      6.49 o 
   3 -10  21       96.78       90.07      3.57 o 
   4 -10  21       33.42       38.86      4.39 o 
  -5  -9  21       74.96      119.08      7.60 o 
  -4  -9  21       27.66       30.57      5.10 o 
  -3  -9  21       87.31       90.40      5.49 o 
  -2  -9  21       73.40       67.97      8.63 o 
  -1  -9  21       82.92      107.98      5.33 o 
   0  -9  21       13.70       14.11      2.91 o 
   1  -9  21       88.81      100.45      6.53 o 
   2  -9  21       40.73       49.36      3.34 o 
   3  -9  21      126.30      110.21      4.74 o 
   4  -9  21       28.66       19.97      4.45 o 
   5  -9  21       24.60        6.74      2.16 o 
  -5  -8  21      114.89      118.97      9.14 o 
  -4  -8  21       17.78       14.44      4.12 o 
  -3  -8  21       81.84       72.85      8.48 o 
  -2  -8  21      112.35      109.72      6.46 o 
  -1  -8  21      233.53      265.64      9.96 o 
   0  -8  21       41.61       34.16      3.99 o 
   1  -8  21      290.57      286.11      8.96 o 
   2  -8  21       77.73       93.84      3.76 o 
   3  -8  21       51.86       53.28      3.04 o 
   4  -8  21       27.48       28.40      4.27 o 
   5  -8  21       37.25       25.80      2.79 o 
  -6  -7  21       38.60       67.98      6.36 o 
  -5  -7  21       44.78       27.99      5.15 o 
  -4  -7  21       56.73       58.66      7.98 o 
  -3  -7  21       45.59       47.10      4.65 o 
  -2  -7  21       98.57      103.32      4.44 o 
  -1  -7  21      399.93      502.91     11.57 o 
   0  -7  21       87.30       81.05      6.05 o 
   1  -7  21      637.79      584.01     12.16 o 
   2  -7  21       82.27      101.04      4.52 o 
   3  -7  21       45.47       42.22      2.90 o 
   4  -7  21       56.33       51.53      3.82 o 
   5  -7  21       54.83       47.05      5.34 o 
   6  -7  21       15.07       12.57      2.79 o 
  -6  -6  21       12.71       13.24      3.00 o 
  -5  -6  21       93.47      113.29     12.62 o 
  -4  -6  21      160.71      148.96      7.54 o 
  -3  -6  21      207.88      181.19      8.96 o 
  -2  -6  21      712.18      557.90     13.34 o 
  -1  -6  21      475.48      424.94     10.37 o 
   0  -6  21       18.60       16.72      2.37 o 
   1  -6  21      229.05      374.15      9.59 o 
   2  -6  21      194.74      442.38     10.62 o 
   3  -6  21      257.99      272.66      7.01 o 
   4  -6  21       61.06       68.61     17.44 o 
   5  -6  21       63.81       46.79      4.72 o 
   6  -6  21       42.03       57.91      3.68 o 
  -7  -5  21       45.43       34.98      7.62 o 
  -6  -5  21       11.33       14.99      2.69 o 
  -5  -5  21      106.60       98.87     11.28 o 
  -4  -5  21      258.40      262.94     10.12 o 
  -3  -5  21      202.98      156.93     10.11 o 
  -2  -5  21      373.02      417.83      8.43 o 
  -1  -5  21      168.64      302.07      8.39 o 
   0  -5  21      572.97      619.82     12.14 o 
   1  -5  21      503.42      406.76      9.90 o 
   2  -5  21      440.92      477.70     13.06 o 
   3  -5  21      317.40      313.18     10.30 o 
   4  -5  21       94.46       77.26     28.42 o 
   5  -5  21      132.87      113.97      8.81 o 
   6  -5  21       34.18       42.02      3.48 o 
  -7  -4  21       24.31       43.40     13.75 o 
  -6  -4  21       49.97       56.90      4.84 o 
  -5  -4  21       93.96       86.94      5.75 o 
  -4  -4  21       48.73       25.68     17.07 o 
  -3  -4  21      657.40      556.68     58.40 o 
  -2  -4  21      685.51      606.10     18.82 o 
  -1  -4  21      627.80      579.49     18.78 o 
   0  -4  21       71.91       65.17      4.71 o 
   1  -4  21      502.99      566.78      9.46 o 
   2  -4  21      533.57      640.35     14.32 o 
   3  -4  21      343.03      481.34     12.17 o 
   4  -4  21      165.05      148.89     31.00 o 
   5  -4  21       30.63        7.54      2.39 o 
   6  -4  21       50.60       43.35      2.38 o 
   7  -4  21        6.60        1.62      0.80 o 
  -7  -3  21       72.00       82.71      4.88 o 
  -6  -3  21      139.27      178.76     12.77 o 
  -5  -3  21       42.22        5.76      5.52 o 
  -4  -3  21      311.76      294.98     27.64 o 
  -3  -3  21      182.96      236.70     13.63 o 
  -2  -3  21      173.85      219.29     11.79 o 
  -1  -3  21      128.41      238.24     10.94 o 
   2  -3  21      363.86      296.32     13.93 o 
   3  -3  21      668.65      556.37     17.43 o 
   4  -3  21      288.60      257.36     13.85 o 
   5  -3  21      147.61      144.76     30.14 o 
   6  -3  21       99.79       68.94     10.26 o 
   7  -3  21       99.11       67.99      4.31 o 
  -8  -2  21       76.52       85.79      4.69 o 
  -7  -2  21       43.68       18.03      9.87 o 
  -6  -2  21       79.71      107.87      8.57 o 
  -5  -2  21      375.93      373.74     34.26 o 
  -4  -2  21      186.10      152.23     16.43 o 
  -3  -2  21     1187.11     1007.18     27.57 o 
  -2  -2  21       61.35       86.13      7.21 o 
  -1  -2  21      218.54      235.25     10.80 o 
   0  -2  21      199.19      212.78      9.07 o 
   3  -2  21      494.66      484.12    140.39 o 
   4  -2  21      210.82      203.05     12.52 o 
   5  -2  21      240.16      192.04     12.30 o 
   6  -2  21      111.33       90.48      5.24 o 
   7  -2  21      122.70      124.05      6.56 o 
  -8  -1  21       92.32      113.88      5.65 o 
  -7  -1  21       82.99       86.94      7.35 o 
  -6  -1  21       19.56       14.44      4.20 o 
  -5  -1  21      262.34      240.43     14.54 o 
  -4  -1  21      612.59      504.05     24.18 o 
  -3  -1  21      473.83      471.84     18.29 o 
  -2  -1  21      100.50      188.58     10.87 o 
  -1  -1  21      140.95      153.79      6.04 o 
   0  -1  21      150.54      177.43      7.40 o 
   1  -1  21      123.04      126.82      6.74 o 
   2  -1  21      319.18      258.00     10.41 o 
   3  -1  21      453.11      354.66     10.58 o 
   4  -1  21      587.02      460.59     18.11 o 
   5  -1  21       91.32       34.33     18.29 o 
   6  -1  21       67.94       64.05      4.49 o 
   7  -1  21      141.69      129.05      7.05 o 
  -8   0  21       64.48      138.15      6.06 o 
  -7   0  21       37.87       20.24      2.48 o 
  -6   0  21       38.99        8.91      2.46 o 
  -5   0  21      349.94      152.49     13.70 o 
  -4   0  21      125.79      121.74      5.50 o 
  -3   0  21        1.83        2.42      2.21 o 
  -2   0  21      630.17      612.30     12.96 o 
  -1   0  21       55.41       54.50      3.78 o 
   0   0  21       10.21       12.29      1.91 o 
   1   0  21       58.44       51.83      5.03 o 
   2   0  21      217.99      376.35    113.81 o 
   3   0  21        6.91        5.67      1.10 o 
   4   0  21       33.54       -0.16      1.37 o 
   5   0  21      798.46      741.20     62.30 o 
   6   0  21      132.04      160.58     10.29 o 
   7   0  21       23.91       49.78      4.63 o 
   8   0  21       19.53       66.60      3.32 o 
  -7   1  21       82.97       83.25      4.74 o 
  -6   1  21       19.51        6.79      2.19 o 
  -5   1  21      260.78      209.57      9.07 o 
  -4   1  21      610.76      506.81     11.15 o 
  -3   1  21      472.43      418.95      8.26 o 
  -2   1  21       99.37      165.77      8.38 o 
  -1   1  21      141.71      141.51      8.49 o 
   0   1  21      150.01      167.84      6.78 o 
   1   1  21      121.84      143.82      6.32 o 
   2   1  21      322.92      273.44     20.70 o 
   3   1  21      453.78      335.08     10.49 o 
   4   1  21      589.08      497.82     11.56 o 
   5   1  21       91.66       29.46     13.75 o 
   6   1  21       67.69       66.89      5.29 o 
   7   1  21      140.30      119.84      6.74 o 
  -7   2  21       44.15       13.73      2.13 o 
  -6   2  21       79.05       89.81      5.69 o 
  -5   2  21      377.12      309.83     10.72 o 
  -4   2  21      185.96      155.26      6.24 o 
  -3   2  21     1184.20     1019.45     33.43 o 
  -2   2  21       60.76       70.78      5.16 o 
  -1   2  21      220.36      215.42     12.56 o 
   0   2  21      199.37      196.04      7.75 o 
   1   2  21      121.78      165.14      5.76 o 
   2   2  21      103.68      105.50      4.63 o 
   3   2  21      497.79      418.61     52.54 o 
   4   2  21      210.43      190.87      6.08 o 
   5   2  21      240.23      175.09      8.28 o 
   6   2  21      110.89       89.94      5.39 o 
   7   2  21      121.91      110.87      6.10 o 
  -7   3  21       72.34       74.56      6.46 o 
  -6   3  21      140.67      153.50     11.07 o 
  -5   3  21       42.30       11.80      4.31 o 
  -4   3  21      312.83      278.39     14.97 o 
  -3   3  21      183.34      226.95     16.48 o 
  -2   3  21      175.51      231.15     10.53 o 
  -1   3  21      128.48      212.81      8.36 o 
   0   3  21      224.93      238.00      6.96 o 
   1   3  21      336.39      328.11     18.06 o 
   2   3  21      361.33      313.56     12.54 o 
   3   3  21      667.63      600.60     24.25 o 
   4   3  21      288.36      226.21     11.40 o 
   5   3  21      147.20      166.70     17.71 o 
   6   3  21       98.19       94.66      9.27 o 
   7   3  21       98.73       86.23     33.18 o 
  -7   4  21       24.68       47.47      5.02 o 
  -6   4  21       50.10       47.34      6.11 o 
  -5   4  21       94.54       84.48      8.55 o 
  -4   4  21       48.51       37.44      6.24 o 
  -3   4  21      661.16      601.48     12.51 o 
  -2   4  21      691.27      669.43     15.55 o 
  -1   4  21      625.70      622.41     14.70 o 
   0   4  21       71.83       65.29      3.33 o 
   1   4  21      505.15      570.03      8.77 o 
   2   4  21      534.48      591.11     13.94 o 
   3   4  21      340.78      307.68     12.34 o 
   4   4  21      165.58      131.42      8.29 o 
   5   4  21       30.71        6.97      1.68 o 
   6   4  21       51.40       41.37      3.40 o 
   7   4  21        6.52        0.47      1.17 o 
  -7   5  21       45.56       35.12      3.85 o 
  -6   5  21       11.02       12.70      1.94 o 
  -5   5  21      105.21       89.02      8.58 o 
  -4   5  21      258.23      262.55     14.61 o 
  -3   5  21      201.82      228.51     13.97 o 
  -2   5  21      373.09      400.82     19.17 o 
  -1   5  21      168.82      272.64      8.18 o 
   0   5  21      576.71      596.19     10.18 o 
   1   5  21      502.87      421.90     21.10 o 
   2   5  21      441.06      456.44      9.30 o 
   3   5  21      315.85      280.13     14.43 o 
   4   5  21       94.25       43.03      7.08 o 
   5   5  21      133.11      162.24     12.43 o 
   6   5  21       34.65       46.64      3.71 o 
  -6   6  21       12.62       14.35      1.89 o 
  -5   6  21       93.10       85.81      9.30 o 
  -4   6  21      159.42      145.90     10.70 o 
  -3   6  21      208.97      210.54     13.12 o 
  -2   6  21      712.44      588.14     21.39 o 
  -1   6  21      475.92      417.69     11.57 o 
   0   6  21       18.54       18.73      1.99 o 
   1   6  21      229.00      325.79      9.18 o 
   3   6  21      255.49      249.39     13.29 o 
   4   6  21       62.25       46.51      7.49 o 
   5   6  21       64.38       42.17      6.39 o 
   6   6  21       42.18       46.43      3.41 o 
  -6   7  21       38.75       40.57     10.72 o 
  -5   7  21       44.85       26.15      2.70 o 
  -4   7  21       56.65       47.85      4.12 o 
  -3   7  21       43.83       45.18      5.92 o 
  -2   7  21       99.52       97.62      9.16 o 
  -1   7  21      400.19      439.13     19.02 o 
   0   7  21       87.41       75.12      7.92 o 
   3   7  21       45.98       32.44      4.93 o 
   4   7  21       55.72       40.15      6.90 o 
   5   7  21       54.26       59.51      6.96 o 
   6   7  21       14.85        8.28      1.34 o 
  -5   8  21      114.73       72.19     10.46 o 
  -4   8  21       17.67       15.99      2.28 o 
  -3   8  21       81.65       52.77      7.46 o 
  -2   8  21      110.54       98.51      5.93 o 
  -1   8  21      236.26      236.66     13.86 o 
   4   8  21       27.00       33.44      5.72 o 
   5   8  21       37.11       23.42      4.07 o 
  -5   9  21       74.83       46.76      3.17 o 
  -4   9  21       28.59       21.26      2.94 o 
  -3   9  21       87.29       80.86      4.42 o 
  -2   9  21       72.56       50.31      4.11 o 
  -1   9  21       81.96       66.42      5.60 o 
   2   9  21       41.93       40.69      4.77 o 
   3   9  21      123.61      122.41     10.46 o 
   4   9  21       27.38       24.02      4.23 o 
   5   9  21       24.45        4.50      1.29 o 
  -4  10  21       49.67       37.22      2.84 o 
  -3  10  21       36.04       41.92      3.59 o 
  -2  10  21       32.56       41.95      3.76 o 
   3  10  21       96.71      125.68      8.89 o 
   4  10  21       32.79       35.58      3.89 o 
   1  11  21       32.07       29.99      2.94 o 
   2  11  21      114.88      137.81      8.30 o 
   3  11  21       36.21       22.04      3.00 o 
  -2 -11  22       91.25       89.81     13.48 o 
  -1 -11  22       49.38       51.02      2.46 o 
   0 -11  22       67.11       59.86      2.83 o 
   1 -11  22       55.59       58.37      2.94 o 
   2 -11  22       67.88       70.94      3.41 o 
  -4 -10  22       41.89       65.06      5.31 o 
  -3 -10  22      103.40      121.20      8.61 o 
  -2 -10  22       33.27       48.06      2.85 o 
  -1 -10  22       54.25       77.49      3.98 o 
   0 -10  22        4.46        8.46      2.04 o 
   1 -10  22      103.25       87.55      6.65 o 
   2 -10  22       46.29       49.96      3.42 o 
   3 -10  22       75.70       68.12      3.30 o 
   4 -10  22       17.92       15.63      2.73 o 
  -5  -9  22       51.15       65.32      5.21 o 
  -4  -9  22       10.63       15.70      3.65 o 
  -3  -9  22       62.43       77.74     13.37 o 
  -2  -9  22      122.84       95.12      5.34 o 
  -1  -9  22       53.06       48.01      3.59 o 
   0  -9  22      136.79      146.55      7.55 o 
   1  -9  22       46.37       46.30      3.19 o 
   2  -9  22       83.04       92.21      4.29 o 
   3  -9  22       36.82       49.14      2.70 o 
   4  -9  22        5.54        6.89      1.62 o 
  -5  -8  22       97.39       86.91      7.44 o 
  -4  -8  22       62.97       73.37      7.93 o 
  -3  -8  22      180.60      198.31     13.54 o 
  -2  -8  22       27.13       36.24      5.54 o 
  -1  -8  22      518.88      456.13     12.91 o 
   0  -8  22       45.66       71.68      5.49 o 
   1  -8  22      361.57      430.99     10.89 o 
   2  -8  22       73.10       60.78      3.16 o 
   3  -8  22       77.67      127.63      6.09 o 
   4  -8  22       19.76       21.69     10.12 o 
   5  -8  22      116.24       89.93     24.86 o 
  -6  -7  22       80.31       68.84      5.89 o 
  -5  -7  22       55.93       49.10      6.37 o 
  -4  -7  22      121.23       64.32      8.08 o 
  -3  -7  22      211.51      169.42      9.35 o 
  -2  -7  22       52.99       69.40      3.67 o 
  -1  -7  22      156.08      153.24      6.45 o 
   0  -7  22     2828.83     2916.76     34.52 o 
   1  -7  22       84.59      144.43      6.15 o 
   2  -7  22       49.74       67.40      3.74 o 
   3  -7  22       70.04      115.73      5.18 o 
   4  -7  22      270.70      240.14      8.97 o 
   5  -7  22       86.28       90.45     22.67 o 
   6  -7  22      134.87      183.74      8.55 o 
  -6  -6  22      143.41      151.68     30.51 o 
  -5  -6  22       72.22       80.89      8.26 o 
  -4  -6  22      209.39      190.03     10.70 o 
  -3  -6  22      152.08      151.49      6.42 o 
  -2  -6  22      272.67      204.20      6.19 o 
  -1  -6  22     2818.42     2602.46     30.90 o 
   0  -6  22       99.04      112.37      5.57 o 
   1  -6  22     2091.46     2476.86     31.45 o 
   2  -6  22      106.51      169.32      6.68 o 
   3  -6  22       88.16      118.17      4.64 o 
   4  -6  22      113.82      117.26     11.19 o 
   5  -6  22       36.99       24.38      2.52 o 
   6  -6  22       74.80       47.98      7.45 o 
  -7  -5  22       20.62       14.50      2.18 o 
  -6  -5  22       42.92       50.51      8.25 o 
  -5  -5  22       19.81       20.71      3.18 o 
  -4  -5  22      117.05      101.60      6.34 o 
  -3  -5  22      586.79      528.55     18.07 o 
  -2  -5  22     1179.41     1116.56     19.82 o 
  -1  -5  22      352.55      325.29      8.84 o 
   0  -5  22     3611.75     3675.27     30.07 o 
   1  -5  22      190.87      263.68      8.12 o 
   2  -5  22      666.10      996.75     19.13 o 
   3  -5  22      566.69      634.01     21.79 o 
   4  -5  22       51.68       48.97      6.20 o 
   5  -5  22       31.63       36.27      3.18 o 
   6  -5  22       26.97       27.25      2.14 o 
  -7  -4  22        2.88        5.86      1.37 o 
  -6  -4  22       69.46       92.77      9.16 o 
  -5  -4  22       92.27       80.39      6.08 o 
  -4  -4  22      195.22      205.22     21.77 o 
  -3  -4  22       86.21       71.61      6.37 o 
  -2  -4  22      331.99      415.71     15.93 o 
  -1  -4  22     2473.93     2528.02     40.23 o 
   0  -4  22       90.38       93.58      4.53 o 
   1  -4  22     2556.37     2680.18     21.03 o 
   2  -4  22      575.93      523.11     13.40 o 
   3  -4  22       84.78       98.21      4.63 o 
   4  -4  22      100.22       74.21      8.60 o 
   5  -4  22       66.93       52.68      7.79 o 
   6  -4  22       33.01       23.33      1.72 o 
  -7  -3  22       12.28       31.32     12.60 o 
  -6  -3  22        5.40       12.05      5.64 o 
  -5  -3  22       31.98       14.89      3.02 o 
  -4  -3  22      168.25      128.33     10.80 o 
  -3  -3  22      112.89       98.16      9.02 o 
  -2  -3  22     1327.93     1196.78     56.96 o 
  -1  -3  22       15.96       39.31      5.00 o 
   1  -3  22       57.46       52.39      5.72 o 
   2  -3  22     1437.74     1389.93     21.18 o 
   3  -3  22      104.26      108.51      7.91 o 
   4  -3  22      234.17      217.44     12.73 o 
   5  -3  22      107.59       95.18      7.95 o 
   6  -3  22        5.83        5.54      4.36 o 
   7  -3  22       16.86       13.33      2.01 o 
  -7  -2  22       65.66       93.71      7.40 o 
  -6  -2  22       26.60       42.93      6.42 o 
  -5  -2  22       93.80       83.68      8.98 o 
  -4  -2  22      201.54      190.47     12.62 o 
  -3  -2  22      753.70      739.51     23.41 o 
  -2  -2  22      175.05      184.23     10.81 o 
  -1  -2  22      360.44      481.95     15.82 o 
   2  -2  22      150.86      154.33      5.84 o 
   3  -2  22      231.82      268.81    118.95 o 
   4  -2  22      115.99      130.91     10.30 o 
   5  -2  22       73.84       62.92      7.33 o 
   6  -2  22       22.16       20.57      2.68 o 
   7  -2  22       30.27       44.31      3.94 o 
  -7  -1  22       68.96       91.99      7.33 o 
  -6  -1  22       62.67       56.60      7.19 o 
  -5  -1  22       63.66       56.74      7.35 o 
  -4  -1  22      108.06       99.81     10.33 o 
  -3  -1  22      117.57      130.65     10.07 o 
  -2  -1  22      320.18      396.54     16.00 o 
  -1  -1  22      107.41       94.11      4.88 o 
   0  -1  22      590.16      756.69     18.47 o 
   2  -1  22      384.10      346.42     11.90 o 
   3  -1  22      312.74      268.76     10.34 o 
   4  -1  22      127.53      107.28      8.41 o 
   5  -1  22       58.79       63.05      7.56 o 
   6  -1  22       50.05       57.72     18.14 o 
   7  -1  22      111.26       94.03      5.91 o 
  -7   0  22       89.99       78.14      4.34 o 
  -6   0  22       13.64       23.20     12.14 o 
  -5   0  22      202.93      205.98      9.89 o 
  -4   0  22       58.26       17.41      4.02 o 
  -3   0  22      249.05      224.54      9.03 o 
  -2   0  22      267.95      275.14      8.94 o 
  -1   0  22      467.30      590.35     20.10 o 
   0   0  22       38.36       35.44      3.22 o 
   1   0  22      643.19      642.00     17.17 o 
   2   0  22      116.76      166.37     54.59 o 
   3   0  22      435.63      368.44      7.77 o 
   4   0  22      214.38      193.87      6.15 o 
   5   0  22       53.91       17.16     17.54 o 
   6   0  22       49.26       72.50      7.17 o 
   7   0  22       51.47       81.68      5.48 o 
  -7   1  22       69.98       62.95      3.97 o 
  -6   1  22       61.58       44.51      4.14 o 
  -5   1  22       62.88       47.44      4.42 o 
  -4   1  22      107.98      100.38      5.11 o 
  -3   1  22      117.25      133.45      4.86 o 
  -2   1  22      319.45      366.33     10.69 o 
  -1   1  22      109.03       93.68      5.30 o 
   0   1  22      590.26      722.99     14.32 o 
   1   1  22       38.13       63.44      4.54 o 
   2   1  22      383.83      399.11     14.66 o 
   3   1  22      312.04      272.75      6.75 o 
   4   1  22      127.66      113.02      4.74 o 
   5   1  22       58.80       54.25      7.00 o 
   6   1  22       50.70       56.97     16.30 o 
   7   1  22      110.91       89.92      5.70 o 
  -7   2  22       64.63       73.85      4.01 o 
  -6   2  22       26.66       28.81      3.26 o 
  -5   2  22       92.25       68.68      5.17 o 
  -4   2  22      201.15      169.78      7.81 o 
  -3   2  22      756.12      626.73     27.64 o 
  -2   2  22      174.26      156.15      7.15 o 
  -1   2  22      360.64      412.85     11.39 o 
   0   2  22       27.31       31.82      3.28 o 
   1   2  22      398.11      460.41      9.92 o 
   2   2  22      151.07      149.24      4.90 o 
   3   2  22      230.73      137.83     92.68 o 
   4   2  22      115.52       95.97      5.39 o 
   5   2  22       74.22       58.28      4.89 o 
   6   2  22       22.06       19.02      2.60 o 
   7   2  22       30.64       40.18      3.68 o 
  -7   3  22       12.34       33.01      4.24 o 
  -6   3  22        5.50        6.03      3.15 o 
  -5   3  22       31.78       14.92      4.47 o 
  -4   3  22      170.31      137.68     10.69 o 
  -3   3  22      113.28      105.62      6.52 o 
  -2   3  22     1320.60     1369.42     22.13 o 
  -1   3  22       16.02       42.34      3.23 o 
   0   3  22     1067.20     1150.17     15.64 o 
   1   3  22       57.64       57.92      3.19 o 
   2   3  22     1445.43     1393.08     13.87 o 
   3   3  22      104.03       84.98      5.78 o 
   4   3  22      231.92      193.99      9.45 o 
   5   3  22      108.73      124.98     10.91 o 
   6   3  22        5.83       12.23      2.17 o 
   7   3  22       16.67       12.73      1.91 o 
  -7   4  22        2.82        6.22      1.98 o 
  -6   4  22       70.30       86.55      7.85 o 
  -5   4  22       93.17       82.94      8.39 o 
  -4   4  22      197.63      199.77     12.94 o 
  -3   4  22       85.81       78.80      4.85 o 
  -2   4  22      334.69      413.09     12.46 o 
  -1   4  22     2475.13     2600.76     28.29 o 
   0   4  22       90.64       95.71      3.66 o 
   1   4  22     2556.31     2730.03     33.06 o 
   2   4  22      573.36      510.82      8.52 o 
   3   4  22       85.75       87.53      3.70 o 
   4   4  22       99.70       64.49      4.14 o 
   5   4  22       66.05       47.25      6.57 o 
   6   4  22       32.80       22.09      2.86 o 
  -7   5  22       20.75       18.34      2.75 o 
  -6   5  22       41.92       34.35      5.59 o 
  -5   5  22       20.11       24.30      4.70 o 
  -4   5  22      117.69      100.66      9.14 o 
  -3   5  22      588.00      596.46     22.09 o 
  -2   5  22     1174.08     1050.55     27.15 o 
  -1   5  22      352.08      328.26     11.07 o 
   0   5  22     3609.84     3718.28     29.68 o 
   1   5  22      190.38      248.76      6.80 o 
   2   5  22      667.78      837.46     38.77 o 
   3   5  22      565.52      520.51     19.89 o 
   4   5  22       51.56       38.27      4.05 o 
   5   5  22       31.26       40.51      6.04 o 
   6   5  22       27.44       27.65      2.84 o 
  -6   6  22      143.59      107.82     25.16 o 
  -5   6  22       72.67       61.89     11.59 o 
  -4   6  22      211.30      176.54     11.61 o 
  -3   6  22      150.17      140.73     10.63 o 
  -1   6  22     2813.86     2471.04     72.24 o 
   0   6  22       98.79      105.44      5.19 o 
   3   6  22       88.50       69.09      7.49 o 
   4   6  22      113.77      106.40     10.55 o 
   5   6  22       36.85       23.19      4.61 o 
   6   6  22       74.91       43.18      3.11 o 
  -6   7  22       80.41       37.61      9.25 o 
  -5   7  22       56.96       38.21      3.13 o 
  -4   7  22      121.27      120.78     12.63 o 
  -3   7  22      212.77      155.35     10.46 o 
   2   7  22       48.20       60.62      6.95 o 
   3   7  22       68.99       49.47      6.22 o 
   4   7  22      271.61      312.03     17.07 o 
   5   7  22       86.38      111.53      8.79 o 
   6   7  22      135.58      137.17     18.97 o 
  -5   8  22       97.26       54.02      9.93 o 
  -4   8  22       63.78       46.95      8.41 o 
  -3   8  22      182.20      131.46     14.93 o 
  -2   8  22       28.17       36.09      5.12 o 
   2   8  22       71.26       47.98      5.87 o 
   3   8  22       76.82       72.07      8.86 o 
   4   8  22       19.83        9.39      3.28 o 
   5   8  22      115.65       92.23     14.08 o 
  -5   9  22       51.02       26.41      2.26 o 
  -4   9  22       10.46        7.71      1.91 o 
  -3   9  22       63.24       60.21      5.01 o 
  -2   9  22      124.90       79.75      7.55 o 
  -1   9  22       54.06       39.59      4.13 o 
   2   9  22       81.81       73.43      6.19 o 
   3   9  22       36.39       29.23      5.29 o 
   4   9  22        5.45        5.63      2.38 o 
  -4  10  22       42.36       30.71      2.35 o 
  -3  10  22      103.86       63.12      3.99 o 
  -2  10  22       33.67       33.78      3.14 o 
   3  10  22       76.05       63.89      6.20 o 
   4  10  22       17.94       14.07      2.29 o 
   1  11  22       56.03       42.95      3.24 o 
   2  11  22       68.18       71.07      5.66 o 
  -2 -11  23      109.43      132.71     14.96 o 
  -1 -11  23       44.87       59.19      2.23 o 
   0 -11  23        1.55        0.84      0.58 o 
   1 -11  23       82.95       76.76      4.33 o 
   2 -11  23      118.92      114.58      4.45 o 
  -3 -10  23       49.75       89.30      6.98 o 
  -2 -10  23      204.44      174.88     14.73 o 
  -1 -10  23       25.64       35.44      2.66 o 
   0 -10  23       61.25       68.33      3.74 o 
   1 -10  23       26.38       29.52      3.04 o 
   2 -10  23      130.41      164.61     10.18 o 
   3 -10  23       25.59       23.30      2.52 o 
  -4  -9  23       29.05       16.92      3.50 o 
  -3  -9  23      105.12      108.22      5.53 o 
  -2  -9  23       97.02      103.55      4.65 o 
  -1  -9  23       58.08       63.69      3.97 o 
   0  -9  23      154.47      134.17      7.09 o 
   1  -9  23       43.24       51.79      3.21 o 
   2  -9  23       99.28      105.43      7.40 o 
   3  -9  23      154.60      135.83      4.68 o 
   4  -9  23       65.51       79.02     20.19 o 
  -5  -8  23       10.22        8.14      2.62 o 
  -4  -8  23       12.58        7.54      3.01 o 
  -3  -8  23       42.35       36.39      5.92 o 
  -2  -8  23       17.35       22.29      3.07 o 
  -1  -8  23      129.12      134.95      5.86 o 
   0  -8  23       12.42       21.47      3.22 o 
   1  -8  23      126.73      128.59      5.93 o 
   2  -8  23       30.07       32.05      2.45 o 
   3  -8  23       38.03       43.69      2.63 o 
   4  -8  23       11.47        9.27      2.60 o 
   5  -8  23        2.70        3.51      1.32 o 
  -6  -7  23       56.39       44.71      4.30 o 
  -5  -7  23       15.11        2.65      2.06 o 
  -4  -7  23       13.70       16.22      2.56 o 
  -3  -7  23       32.88       42.41      4.11 o 
  -2  -7  23       72.40      148.69      5.12 o 
  -1  -7  23       14.94       20.52      2.59 o 
   0  -7  23       60.44       78.32      6.04 o 
   1  -7  23       28.87       26.61      2.75 o 
   2  -7  23      252.55      197.82      6.15 o 
   3  -7  23       98.82       79.05      3.68 o 
   4  -7  23       17.97       27.92      2.74 o 
   5  -7  23       46.53       49.15     10.86 o 
  -6  -6  23      149.51      116.18     17.93 o 
  -5  -6  23       12.85        3.93      1.66 o 
  -4  -6  23      155.16      135.57      6.84 o 
  -3  -6  23      232.33      228.12     12.58 o 
  -2  -6  23      180.82      167.47      5.60 o 
  -1  -6  23      292.46      401.57     10.34 o 
   0  -6  23       93.48       96.12      5.25 o 
   1  -6  23      581.83      484.65     11.07 o 
   2  -6  23       62.88      133.91      5.95 o 
   3  -6  23      374.04      382.19      9.67 o 
   4  -6  23       56.90       44.14     12.69 o 
   5  -6  23       34.73       29.90      2.63 o 
   6  -6  23      211.70      196.57     51.79 o 
  -6  -5  23       74.12       70.30     12.29 o 
  -5  -5  23       73.04       57.23      5.51 o 
  -4  -5  23       67.50       22.43      3.41 o 
  -3  -5  23       22.98       18.93      2.58 o 
  -2  -5  23      352.47      592.59     46.27 o 
  -1  -5  23      260.85      303.31      8.76 o 
   0  -5  23        5.56        5.35      1.84 o 
   1  -5  23      298.69      327.18      9.17 o 
   2  -5  23     1198.53      907.29     18.55 o 
   3  -5  23       27.17       27.30      3.26 o 
   4  -5  23      189.82      219.66     30.84 o 
   5  -5  23      132.97      110.97     10.26 o 
   6  -5  23       52.62       51.08      6.99 o 
  -7  -4  23      191.54      196.15      8.08 o 
  -6  -4  23       77.58       69.01      7.47 o 
  -5  -4  23       18.68        7.06      1.72 o 
  -4  -4  23       44.93       37.03      4.28 o 
  -3  -4  23      344.55      330.30     16.41 o 
  -2  -4  23      343.63      257.86     13.17 o 
  -1  -4  23     1060.36      908.20     64.88 o 
   0  -4  23      245.61      274.85      7.93 o 
   1  -4  23      511.82      762.30     11.51 o 
   2  -4  23       94.94      231.22      9.02 o 
   3  -4  23      249.22      284.97      8.22 o 
   4  -4  23       87.28       91.63     15.21 o 
   5  -4  23       41.12       47.37      3.63 o 
   6  -4  23       67.13       42.81      4.48 o 
  -7  -3  23       28.65       28.92      3.82 o 
  -6  -3  23       68.98       54.99      7.47 o 
  -5  -3  23      108.12      105.12      7.66 o 
  -4  -3  23      548.54      484.57     20.32 o 
  -3  -3  23      144.90      134.41     10.27 o 
  -2  -3  23      164.30      174.09      7.45 o 
  -1  -3  23       85.99      124.34      8.86 o 
   0  -3  23       84.39       78.31      4.91 o 
   1  -3  23      163.66      153.81      5.76 o 
   2  -3  23      161.00      173.12      7.75 o 
   3  -3  23       43.92       82.72      7.05 o 
   4  -3  23      163.42      142.35     10.69 o 
   5  -3  23       88.84       71.80      6.96 o 
   6  -3  23       80.90       84.78      4.69 o 
   7  -3  23       31.67       45.29      3.17 o 
  -7  -2  23      114.51       94.30      6.90 o 
  -6  -2  23       23.63       15.54      4.19 o 
  -5  -2  23      108.36      105.55      9.85 o 
  -4  -2  23       74.43       69.77      7.93 o 
  -3  -2  23      337.73      306.20     15.91 o 
  -2  -2  23      237.88      194.90     24.55 o 
  -1  -2  23      123.34      259.98     22.11 o 
   1  -2  23      392.07      319.96     14.07 o 
   2  -2  23      106.41      152.02      5.07 o 
   3  -2  23      229.23      239.43     26.89 o 
   4  -2  23       33.04       35.68      5.99 o 
   5  -2  23       86.42       63.97      7.22 o 
   6  -2  23       80.33       81.20      4.87 o 
   7  -2  23      122.19       93.06      5.29 o 
  -7  -1  23        8.21       41.19      4.91 o 
  -6  -1  23      133.05      155.15     10.95 o 
  -5  -1  23      175.62      188.35     12.80 o 
  -4  -1  23      489.41      454.39     19.23 o 
  -3  -1  23      324.80      345.44     36.60 o 
  -2  -1  23      171.15      219.51     11.51 o 
  -1  -1  23      135.28      110.52     10.87 o 
   0  -1  23      237.04      261.87     11.11 o 
   2  -1  23      276.88      262.48      7.60 o 
   3  -1  23      522.13      444.68     10.51 o 
   4  -1  23      167.47       97.50     51.35 o 
   5  -1  23       46.69       19.64      5.83 o 
   6  -1  23       46.90       17.92      2.61 o 
   7  -1  23       20.45       64.91      4.85 o 
  -7   0  23      165.97      145.78      5.53 o 
  -6   0  23       86.18       73.61      5.04 o 
  -5   0  23      255.82      251.54      9.73 o 
  -4   0  23     1286.98     1192.17     20.57 o 
  -3   0  23      295.12      308.08     11.15 o 
  -2   0  23      140.35      147.41      6.55 o 
  -1   0  23      154.47      136.94      6.28 o 
   0   0  23      283.73      311.57      9.45 o 
   1   0  23      151.90      131.52      8.02 o 
   2   0  23      147.34      149.85      4.76 o 
   3   0  23      394.93      357.33      7.78 o 
   4   0  23      338.46       53.01     17.20 o 
   5   0  23      175.79      150.28      7.86 o 
   6   0  23       48.29       81.15      7.78 o 
   7   0  23      266.22      268.95      9.50 o 
  -7   1  23        8.40       22.11      2.65 o 
  -6   1  23      134.22      149.42      7.05 o 
  -5   1  23      175.76      189.51      8.45 o 
  -4   1  23      487.03      438.73     14.95 o 
  -3   1  23      323.72      323.90     14.23 o 
  -2   1  23      170.93      234.05      7.06 o 
  -1   1  23      133.93      106.22      5.84 o 
   0   1  23      236.57      246.17      8.59 o 
   1   1  23       54.82       74.82      5.00 o 
   2   1  23      277.45      258.51      5.59 o 
   3   1  23      522.34      441.89      8.66 o 
   4   1  23      168.08       53.44      9.02 o 
   5   1  23       46.87       10.87      7.37 o 
   6   1  23       47.06       18.83      2.69 o 
   7   1  23       20.37       64.66      4.82 o 
  -7   2  23      114.14       88.56      7.01 o 
  -6   2  23       23.62       12.17      2.28 o 
  -5   2  23      108.34      100.34      6.08 o 
  -4   2  23       73.57       62.25      4.81 o 
  -3   2  23      336.32      307.85     12.81 o 
  -2   2  23      239.22      218.70      9.57 o 
  -1   2  23      123.03      242.46     11.11 o 
   0   2  23       14.22       19.42      2.65 o 
   1   2  23      393.54      349.57     11.37 o 
   2   2  23      105.53      136.03     13.00 o 
   3   2  23      230.09      224.74      8.76 o 
   4   2  23       33.02       17.19      2.96 o 
   5   2  23       87.58       59.29      4.96 o 
   6   2  23       80.19       82.67      5.39 o 
   7   2  23      122.30       85.50      4.95 o 
  -7   3  23       28.86       31.13      3.87 o 
  -6   3  23       68.24       44.73      5.80 o 
  -5   3  23      107.16       75.71      7.96 o 
  -4   3  23      546.39      454.53     19.33 o 
  -3   3  23      143.89      128.18      5.85 o 
  -2   3  23      163.92      176.52      6.60 o 
  -1   3  23       87.09      128.24      5.57 o 
   0   3  23       84.29       84.09      4.44 o 
   1   3  23      162.69      157.09      4.22 o 
   2   3  23      159.42      167.51      4.35 o 
   3   3  23       44.20       48.12     14.59 o 
   4   3  23      163.93       76.34     32.10 o 
   5   3  23       88.82       64.76      4.77 o 
   6   3  23       81.61       83.03      5.80 o 
   7   3  23       31.68       42.95      2.94 o 
  -7   4  23      194.10      204.51      8.74 o 
  -6   4  23       77.29       61.03      6.51 o 
  -5   4  23       17.90        8.82      3.80 o 
  -4   4  23       45.30       42.61      6.44 o 
  -3   4  23      343.87      305.72     16.34 o 
  -2   4  23      344.48      311.79     10.91 o 
  -1   4  23     1064.57      968.63     18.96 o 
   0   4  23      244.66      278.86      6.29 o 
   1   4  23      509.08      737.45     24.35 o 
   2   4  23       94.43      153.83     20.35 o 
   3   4  23      249.33      229.09     11.38 o 
   4   4  23       84.86       76.11      5.14 o 
   5   4  23       42.03       50.37      5.22 o 
   6   4  23       65.88       55.97      7.54 o 
  -7   5  23      125.80      125.55      6.08 o 
  -6   5  23       73.06       50.26     12.70 o 
  -5   5  23       73.29       61.94      7.12 o 
  -4   5  23       66.94       55.99      7.33 o 
  -3   5  23       22.81       22.15      4.78 o 
  -1   5  23      261.41      292.81      8.65 o 
   0   5  23        5.31        2.93      1.06 o 
   1   5  23      298.48      336.00      7.95 o 
   2   5  23     1197.81      926.63     27.20 o 
   3   5  23       25.88       24.34      3.86 o 
   4   5  23      191.06      204.57     28.06 o 
   5   5  23      131.06      140.53     19.52 o 
   6   5  23       53.01       67.73      8.30 o 
  -6   6  23      149.50       80.20     19.25 o 
  -5   6  23       13.03        5.53      1.81 o 
  -4   6  23      154.75      130.67      9.88 o 
  -3   6  23      232.25      302.69     15.58 o 
   2   6  23       63.49       95.57      9.45 o 
   3   6  23      377.84      380.24     38.24 o 
   4   6  23       56.87       27.10      5.42 o 
   5   6  23       34.53       32.86      4.14 o 
   6   6  23      212.60      218.53     15.24 o 
  -6   7  23       56.55       33.36      3.23 o 
  -5   7  23       15.29        7.78      2.48 o 
  -4   7  23       13.82       21.19      2.79 o 
  -3   7  23       33.12       38.90      5.57 o 
   2   7  23      254.26      188.98     11.91 o 
   3   7  23       98.08       87.63     16.16 o 
   4   7  23       17.36       25.36      4.92 o 
   5   7  23       45.60       52.86      7.77 o 
  -5   8  23        9.77        6.00      1.39 o 
  -4   8  23       12.13        6.68      1.51 o 
  -3   8  23       43.02       34.17      3.23 o 
  -2   8  23       17.58       26.78      4.21 o 
   2   8  23       28.83       23.76      4.17 o 
   3   8  23       38.52       41.92      6.80 o 
   4   8  23       11.71        9.66      2.79 o 
   5   8  23        2.82        1.08      0.96 o 
  -4   9  23       29.40       27.48      2.92 o 
  -3   9  23      106.74       99.07      4.31 o 
  -2   9  23       98.19       84.48      8.20 o 
  -1   9  23       56.42       44.45      7.00 o 
   2   9  23       97.89       88.92      6.63 o 
   3   9  23      153.18      171.48     11.06 o 
   4   9  23       64.76       98.78      6.95 o 
  -3  10  23       50.71       36.61      2.85 o 
  -2  10  23      204.61      119.55      5.30 o 
   1  10  23       26.76       23.09      3.36 o 
   3  10  23       25.66        8.41      2.51 o 
   0  11  23        1.58        1.14      1.04 o 
   2  11  23      119.75      133.41      6.89 o 
  -1 -11  24       93.21       72.81      3.81 o 
   0 -11  24        9.17       12.04      1.03 o 
   1 -11  24       41.83       69.03      3.30 o 
  -3 -10  24       47.72       35.94      4.39 o 
  -2 -10  24       44.24       47.24     12.53 o 
  -1 -10  24       23.81       52.46      3.07 o 
   0 -10  24       44.87       67.71      3.56 o 
   1 -10  24       87.83       65.58      4.13 o 
   2 -10  24       15.72       26.61      4.42 o 
   3 -10  24       86.21      121.11      7.37 o 
  -4  -9  24       61.47       59.75      5.60 o 
  -3  -9  24      103.62       91.89     12.01 o 
  -2  -9  24       87.56      104.18      4.52 o 
  -1  -9  24       20.63       28.36      2.68 o 
   0  -9  24       67.94       91.32      5.86 o 
   1  -9  24       23.52       26.70      2.34 o 
   2  -9  24      104.25      104.41      4.57 o 
   3  -9  24       56.66       67.30      2.81 o 
   4  -9  24       85.97       89.50     25.43 o 
  -5  -8  24      124.52      183.68      9.09 o 
  -4  -8  24       10.57       13.60      3.50 o 
  -3  -8  24      207.52      197.93     12.65 o 
  -2  -8  24       53.52       80.94      5.52 o 
  -1  -8  24      105.84      162.07      6.31 o 
   0  -8  24      257.20      272.05     10.25 o 
   1  -8  24      175.77      185.36      6.98 o 
   2  -8  24      139.39      118.70      4.44 o 
   3  -8  24      200.11      195.15      8.16 o 
   4  -8  24        7.32       11.60      2.07 o 
   5  -8  24       49.78       23.65      3.62 o 
  -5  -7  24       51.67       75.51      6.96 o 
  -4  -7  24       36.67       47.02      3.90 o 
  -3  -7  24       50.80       66.92      4.08 o 
  -2  -7  24      644.18      602.11     10.58 o 
  -1  -7  24       46.37       48.75      3.22 o 
   0  -7  24       39.56       25.67      3.54 o 
   1  -7  24       17.39       37.78      4.17 o 
   2  -7  24      375.13      530.81      9.88 o 
   3  -7  24       45.37       63.49      3.21 o 
   4  -7  24       27.97       20.82      2.69 o 
   5  -7  24       16.80        5.63      1.49 o 
  -6  -6  24       98.59       81.09     12.91 o 
  -5  -6  24       59.32       80.27     10.47 o 
  -4  -6  24       57.73       32.64      3.11 o 
  -3  -6  24       61.68       61.42      4.20 o 
  -2  -6  24       99.35      105.82      4.98 o 
  -1  -6  24      152.99      215.66      7.61 o 
   0  -6  24       38.67       48.87      3.84 o 
   1  -6  24      282.98      248.28      7.97 o 
   2  -6  24       37.48       81.07      4.69 o 
   3  -6  24       31.10       46.89      3.50 o 
   4  -6  24      147.78      176.77     27.09 o 
   5  -6  24       32.48       13.41      1.84 o 
   6  -6  24      102.70       70.17      3.88 o 
  -6  -5  24        8.70        8.89      2.40 o 
  -5  -5  24       15.81        9.86      1.76 o 
  -4  -5  24       26.76       22.37      2.64 o 
  -3  -5  24      102.47      100.78      5.45 o 
  -2  -5  24        2.68        6.05      1.35 o 
  -1  -5  24      414.15      505.09     11.44 o 
   0  -5  24      370.43      396.61     10.22 o 
   1  -5  24      474.14      535.14     11.84 o 
   2  -5  24        9.59       10.56      4.15 o 
   3  -5  24      100.93      115.77      6.43 o 
   4  -5  24       12.13       11.79      2.60 o 
   5  -5  24        5.88        1.12      1.16 o 
   6  -5  24       22.24       25.13      2.21 o 
  -7  -4  24       89.45       70.74      4.61 o 
  -6  -4  24       90.00       75.17      8.68 o 
  -5  -4  24       75.99       65.49      4.92 o 
  -4  -4  24       46.80       38.22      4.21 o 
  -3  -4  24       23.93       34.04      5.61 o 
  -2  -4  24      536.30      530.02     27.94 o 
  -1  -4  24      824.84      799.17     16.20 o 
   0  -4  24      741.04      759.81     13.40 o 
   1  -4  24      802.81      816.67     12.13 o 
   2  -4  24      420.46      525.77     13.78 o 
   3  -4  24       10.24       10.14      1.85 o 
   4  -4  24       44.05       45.52      5.78 o 
   5  -4  24       41.02       27.22      3.04 o 
   6  -4  24      112.02       86.31     19.98 o 
  -7  -3  24      112.31      114.82      6.66 o 
  -6  -3  24      155.15      170.86     10.73 o 
  -5  -3  24       27.81       27.66      5.44 o 
  -4  -3  24      312.14      254.15     14.84 o 
  -3  -3  24      294.04      207.65      8.47 o 
  -2  -3  24      774.83      839.35     24.54 o 
  -1  -3  24      104.30      108.38      5.78 o 
   0  -3  24      409.64      368.87      9.10 o 
   1  -3  24       82.06      107.02      4.97 o 
   2  -3  24      961.69      984.63     18.69 o 
   3  -3  24      137.02      191.77      7.73 o 
   4  -3  24      252.96      192.45     12.42 o 
   5  -3  24       61.07       61.53      6.60 o 
   6  -3  24       47.50       21.36      5.32 o 
   7  -3  24       62.69       29.58      2.37 o 
  -7  -2  24       60.75       80.11      6.05 o 
  -6  -2  24       74.29       83.32      7.85 o 
  -5  -2  24       24.04       16.42      4.36 o 
  -4  -2  24      475.66      375.04     17.96 o 
  -3  -2  24      281.69      224.27      8.78 o 
  -2  -2  24     1316.49     1237.58    118.88 o 
  -1  -2  24       68.16       66.61      4.59 o 
   0  -2  24      426.55      447.41     11.81 o 
   1  -2  24       41.84       66.41      3.90 o 
   2  -2  24      907.32     1062.40     13.62 o 
   3  -2  24      164.65      205.22     10.80 o 
   4  -2  24      562.67      470.24     19.98 o 
   5  -2  24       59.03       42.29      6.07 o 
   6  -2  24       57.18       43.19      7.31 o 
   7  -2  24       29.07       21.66      2.66 o 
  -7  -1  24      146.70      138.69      8.00 o 
  -6  -1  24       27.93        8.75      3.39 o 
  -5  -1  24      152.79       90.46      9.15 o 
  -4  -1  24      400.91      285.06     15.53 o 
  -3  -1  24      829.03      661.64     34.15 o 
  -2  -1  24      120.55      101.43      4.73 o 
  -1  -1  24       48.81       75.92      3.90 o 
   0  -1  24      110.56       91.45      5.08 o 
   1  -1  24       98.81       95.13      6.00 o 
   2  -1  24       85.51       96.65      4.05 o 
   3  -1  24      762.68      626.52     15.89 o 
   4  -1  24      532.75      450.55     13.66 o 
   5  -1  24      338.30      282.73     14.85 o 
   6  -1  24       96.64       96.29      5.19 o 
   7  -1  24       55.52       27.79      3.01 o 
  -7   0  24      192.96      249.38     10.22 o 
  -6   0  24      119.39      139.73      6.63 o 
  -5   0  24      231.44      201.67      8.63 o 
  -4   0  24      337.85      205.48     10.88 o 
  -3   0  24       63.45       68.83      3.54 o 
  -2   0  24       95.50       67.95      5.47 o 
  -1   0  24      465.79      525.40     12.53 o 
   0   0  24      194.36      200.22      7.66 o 
   1   0  24      503.30      516.94     10.00 o 
   2   0  24       29.85       45.84      3.14 o 
   3   0  24       52.64       67.79      3.46 o 
   4   0  24      520.53      446.78     11.23 o 
   5   0  24      135.74       76.01      5.69 o 
   6   0  24       78.91       66.45      6.57 o 
   7   0  24       50.79       79.68      5.09 o 
  -7   1  24      147.07      148.87      5.94 o 
  -6   1  24       27.83        8.85      2.07 o 
  -5   1  24      151.40       85.85      5.73 o 
  -4   1  24      400.07      263.82      9.95 o 
  -3   1  24      833.78      689.90     11.07 o 
  -2   1  24      120.31      111.86      5.05 o 
  -1   1  24       50.08       72.29      3.48 o 
   0   1  24      111.67       93.38      3.85 o 
   1   1  24       97.38       95.66      3.51 o 
   2   1  24       86.64       99.85      3.61 o 
   3   1  24      759.27      635.58     19.10 o 
   4   1  24      533.51      451.55     11.20 o 
   5   1  24      339.53      318.93     41.64 o 
   6   1  24       96.81       92.44      7.31 o 
   7   1  24       55.70       24.92      2.82 o 
  -7   2  24       61.83       69.33      4.35 o 
  -6   2  24       73.18       69.75      4.56 o 
  -5   2  24       23.99       14.40      2.58 o 
  -4   2  24      478.43      355.72     11.34 o 
  -3   2  24      281.29      226.25     10.10 o 
  -2   2  24     1320.76     1267.11     48.43 o 
  -1   2  24       67.87       70.04      5.00 o 
   0   2  24      427.88      469.18      7.85 o 
   1   2  24       41.26       62.48      2.74 o 
   2   2  24      903.75     1088.40     15.11 o 
   3   2  24      164.34      162.93      9.84 o 
   4   2  24      563.72      462.25     18.80 o 
   5   2  24       58.73       48.04      4.49 o 
   6   2  24       57.71       43.41      8.77 o 
   7   2  24       28.65       21.50      2.54 o 
  -7   3  24      111.14      119.46      6.73 o 
  -6   3  24      154.81      167.51     10.44 o 
  -5   3  24       28.02       26.68      5.17 o 
  -4   3  24      312.21      247.44     14.20 o 
  -3   3  24      295.37      246.93     14.21 o 
  -2   3  24      779.35      883.80     14.94 o 
  -1   3  24      105.63      115.84      6.18 o 
   0   3  24      408.86      374.08     14.00 o 
   1   3  24       80.49      107.09      3.34 o 
   2   3  24      957.24      963.42     10.53 o 
   3   3  24      135.52      141.54     10.86 o 
   4   3  24      255.36      174.03      6.82 o 
   5   3  24       61.60       69.27     10.95 o 
   6   3  24       47.66       18.65      5.18 o 
   7   3  24       63.35       29.24      2.26 o 
  -7   4  24       90.06       74.50      4.98 o 
  -6   4  24       90.23       67.62      6.54 o 
  -5   4  24       76.68       67.74      7.29 o 
  -4   4  24       47.42       36.06      5.93 o 
  -3   4  24       23.22       11.28      3.28 o 
  -2   4  24      542.29      540.27     14.58 o 
  -1   4  24      827.18      826.38     14.50 o 
   0   4  24      739.22      760.99     12.81 o 
   1   4  24      800.92      823.16     10.01 o 
   2   4  24      417.51      481.18      9.96 o 
   3   4  24       10.49        7.49      2.10 o 
   4   4  24       44.80       44.59      4.01 o 
   5   4  24       41.10       26.85      2.92 o 
   6   4  24      111.98       82.48     25.67 o 
  -6   5  24        8.78        6.13      1.68 o 
  -5   5  24       15.92        9.63      3.21 o 
  -4   5  24       26.32       18.32      4.31 o 
  -3   5  24      103.16      116.10      9.88 o 
  -1   5  24      412.02      480.54     13.37 o 
   0   5  24      370.11      393.28     11.56 o 
   1   5  24      474.90      531.92      9.56 o 
   2   5  24        9.62        7.56      3.19 o 
   3   5  24      101.15      101.35      6.73 o 
   4   5  24       12.26        9.18      2.22 o 
   5   5  24        5.92        2.32      1.46 o 
   6   5  24       22.49       23.05      2.28 o 
  -6   6  24       97.64       61.31     15.26 o 
  -5   6  24       58.96       56.91     10.56 o 
  -4   6  24       57.56       50.81      6.67 o 
  -3   6  24       61.41       60.24      7.04 o 
   1   6  24      283.35      241.48     12.53 o 
   2   6  24       37.71       50.76      7.31 o 
   3   6  24       31.74       31.33      3.87 o 
   4   6  24      148.48      195.25     12.90 o 
   5   6  24       32.94       10.99      2.06 o 
   6   6  24      104.02       94.87      5.27 o 
  -5   7  24       50.95       44.61      7.88 o 
  -4   7  24       36.62       36.84      3.35 o 
  -3   7  24       50.65       62.48      6.65 o 
  -2   7  24      644.00      580.16     20.53 o 
   1   7  24       17.17       31.94      4.52 o 
   2   7  24      374.79      451.93     18.19 o 
   3   7  24       44.73       51.75      4.51 o 
   4   7  24       28.49       19.87      4.27 o 
   5   7  24       17.17        3.43      1.22 o 
  -5   8  24      126.11      109.40     21.59 o 
  -4   8  24       10.97       10.43      1.75 o 
  -3   8  24      207.59      175.46      6.70 o 
  -2   8  24       53.50       83.90      7.32 o 
   2   8  24      139.68      113.91      8.51 o 
   3   8  24      198.83      166.35     18.50 o 
   4   8  24        7.21       10.53      2.98 o 
   5   8  24       49.16       23.38      2.00 o 
  -4   9  24       62.07       43.80      3.36 o 
  -3   9  24      102.20       75.47      7.06 o 
  -2   9  24       87.36       84.08      9.33 o 
  -1   9  24       20.89       20.92      2.14 o 
   2   9  24      104.36       90.67      6.51 o 
   3   9  24       57.38       70.38      6.80 o 
   4   9  24       86.08      102.56      6.45 o 
  -3  10  24       48.30       39.66      2.76 o 
  -2  10  24       43.35       23.22      2.24 o 
   1  10  24       88.76       61.94      5.02 o 
   2  10  24       15.97       20.87      3.82 o 
   3  10  24       85.84      107.72      6.40 o 
  -1  11  24       93.21       70.47      4.53 o 
   0  11  24        9.17        9.21      1.69 o 
   1  11  24       41.35       79.68      5.47 o 
   0 -11  25      101.23      110.22      3.83 o 
  -2 -10  25       44.55       87.54      6.86 o 
  -1 -10  25       15.77       26.06      2.11 o 
   0 -10  25       40.33       46.75      3.19 o 
   1 -10  25       26.77       25.42      2.09 o 
   2 -10  25      156.36      135.82      4.99 o 
   3 -10  25        3.02        1.74      1.54 o 
  -4  -9  25       75.10       96.55      6.30 o 
  -3  -9  25       78.30       69.60      4.55 o 
  -2  -9  25       45.60       80.92      3.87 o 
  -1  -9  25       94.35      126.70      5.15 o 
   0  -9  25        4.80        5.49      1.50 o 
   1  -9  25      111.99      115.95      8.77 o 
   2  -9  25      118.21       94.73      4.89 o 
   3  -9  25      101.10       85.16      3.38 o 
   4  -9  25       82.56       59.47     11.22 o 
  -4  -8  25       84.80       90.51     25.90 o 
  -3  -8  25       36.96       25.94      4.77 o 
  -2  -8  25       59.28      119.79     17.28 o 
  -1  -8  25       53.68       54.75      3.69 o 
   0  -8  25      275.64      322.90     16.28 o 
   1  -8  25       40.76       55.37      3.79 o 
   2  -8  25      190.26      164.49      7.22 o 
   3  -8  25       50.31       43.91      2.84 o 
   4  -8  25       50.41       40.14      4.16 o 
   5  -8  25       17.99        6.66      1.50 o 
  -5  -7  25       30.14       13.41      2.96 o 
  -4  -7  25        8.25        4.06      1.50 o 
  -3  -7  25       44.08       49.72      4.37 o 
  -2  -7  25      455.51      477.73      9.12 o 
  -1  -7  25        5.13        6.40      1.38 o 
   0  -7  25        4.45        2.82      1.78 o 
   1  -7  25       13.13        7.51      2.21 o 
   2  -7  25      345.46      419.14      8.60 o 
   3  -7  25      110.76       95.02      6.00 o 
   4  -7  25       27.11       29.11      3.26 o 
   5  -7  25       75.04       69.10     17.21 o 
  -5  -6  25       26.38        6.07      1.94 o 
  -4  -6  25       45.42       29.80      2.82 o 
  -3  -6  25       63.30       64.84      6.17 o 
  -2  -6  25       27.93       29.04      2.45 o 
  -1  -6  25      260.80      326.61      8.04 o 
   0  -6  25      528.87      555.98     12.47 o 
   1  -6  25      327.91      361.05      9.53 o 
   2  -6  25       15.34       20.52      2.55 o 
   3  -6  25       99.31      100.51      5.06 o 
   4  -6  25       52.85       72.39     10.44 o 
   5  -6  25       94.71      110.97      7.62 o 
  -6  -5  25      160.68      186.43      8.63 o 
  -5  -5  25       11.39        9.37      1.61 o 
  -4  -5  25       78.45       42.87      4.16 o 
  -3  -5  25      113.14      111.12      5.59 o 
  -2  -5  25      117.33       85.11      4.70 o 
  -1  -5  25      338.52      262.35      8.34 o 
   0  -5  25       59.00       66.67      4.43 o 
   1  -5  25      159.83      208.56      9.37 o 
   2  -5  25       52.11       72.81      5.49 o 
   3  -5  25      108.08      110.84      5.31 o 
   4  -5  25      201.46      212.32     19.83 o 
   5  -5  25       16.44       10.54      2.06 o 
   6  -5  25       71.85       40.23      5.61 o 
  -6  -4  25       48.22       32.95      4.49 o 
  -5  -4  25      185.92      145.21      9.51 o 
  -4  -4  25      205.12      213.22      9.40 o 
  -3  -4  25      275.40      262.57      9.73 o 
  -2  -4  25      568.77      512.48     15.18 o 
  -1  -4  25      143.12      269.02      8.01 o 
   0  -4  25      231.45      234.14      7.63 o 
   1  -4  25      452.54      362.97      8.23 o 
   2  -4  25      412.69      511.61     13.71 o 
   3  -4  25      298.45      279.60      8.01 o 
   4  -4  25       62.25       30.35      5.14 o 
   5  -4  25      213.71      183.39     29.56 o 
   6  -4  25      100.07       85.69     21.67 o 
  -7  -3  25       72.02       48.95      4.09 o 
  -6  -3  25      162.14      120.09      8.68 o 
  -5  -3  25       98.52      105.84      9.56 o 
  -4  -3  25       93.92       78.47      8.38 o 
  -3  -3  25      128.03      209.88     11.54 o 
  -2  -3  25      173.50      314.74     14.71 o 
  -1  -3  25      246.94      406.94     11.50 o 
   0  -3  25      157.36      196.54      6.83 o 
   1  -3  25      643.46      517.64     11.33 o 
   2  -3  25      569.36      416.56     12.43 o 
   3  -3  25      385.09      291.59     11.42 o 
   4  -3  25       81.21       74.83      7.78 o 
   5  -3  25       88.87       72.56      7.82 o 
   6  -3  25      334.61      292.03     50.60 o 
  -7  -2  25       34.59       57.67      4.83 o 
  -6  -2  25       47.47       18.17      4.15 o 
  -5  -2  25      150.76      155.84     11.56 o 
  -4  -2  25      170.26      126.27     10.80 o 
  -3  -2  25      148.21      132.83     50.61 o 
  -2  -2  25      200.85      183.50     21.27 o 
  -1  -2  25      215.27      246.95      8.97 o 
   0  -2  25       85.81       85.07      4.31 o 
   1  -2  25      300.02      293.20      8.22 o 
   2  -2  25      125.07      159.92      6.34 o 
   3  -2  25      236.19      216.26     11.30 o 
   4  -2  25      352.05      297.54     15.58 o 
   5  -2  25      120.03       86.87      7.91 o 
   6  -2  25      150.98      199.17     24.60 o 
   7  -2  25       10.09        8.19      1.56 o 
  -7  -1  25       28.72       21.89      3.26 o 
  -6  -1  25       85.92       87.32      7.80 o 
  -5  -1  25       43.27       33.20      5.74 o 
  -4  -1  25      499.78      473.50     19.76 o 
  -3  -1  25      230.22      316.64    170.15 o 
  -2  -1  25      297.46      273.38      9.49 o 
  -1  -1  25       78.77       79.22      4.23 o 
   0  -1  25       95.96      106.93      4.77 o 
   1  -1  25       39.22       73.07      3.50 o 
   2  -1  25      202.48      226.95      6.37 o 
   3  -1  25      770.94      719.57     20.14 o 
   4  -1  25      183.81      139.38     64.00 o 
   5  -1  25       94.87       92.27      8.44 o 
   6  -1  25      107.88       85.44      4.70 o 
   7  -1  25       72.56       56.70      3.85 o 
  -7   0  25      163.91      211.50      8.77 o 
  -6   0  25       86.46       25.05      2.91 o 
  -5   0  25       56.37       32.21      3.63 o 
  -4   0  25      430.46      142.19     15.75 o 
  -3   0  25       20.19        6.38      1.33 o 
  -2   0  25      460.71      379.62     24.04 o 
  -1   0  25       61.43      139.95      5.05 o 
   0   0  25        9.35       10.38      1.29 o 
   1   0  25      208.17      196.33      7.73 o 
   2   0  25      122.40      201.59     10.03 o 
   3   0  25        6.27        1.55      1.33 o 
   4   0  25     1575.42     1400.65    155.08 o 
   5   0  25      106.99      121.04     10.38 o 
   6   0  25      276.79      350.08     32.95 o 
   7   0  25       58.96       29.41      2.96 o 
  -7   1  25       28.79       19.87      1.85 o 
  -6   1  25       85.69       83.83      4.97 o 
  -5   1  25       42.72       24.29      3.18 o 
  -4   1  25      497.62      434.52     19.05 o 
  -3   1  25      228.74      307.41     10.53 o 
  -2   1  25      295.10      286.81     12.27 o 
  -1   1  25       79.17       81.60      3.32 o 
   0   1  25       95.43      107.74      3.77 o 
   1   1  25       39.35       69.41      2.81 o 
   2   1  25      204.78      229.13      6.64 o 
   3   1  25      773.46      729.63     17.23 o 
   4   1  25      184.03       77.36      8.88 o 
   5   1  25       94.67      106.36      6.39 o 
   6   1  25      107.47       75.22      6.32 o 
   7   1  25       72.28       55.50      3.77 o 
  -7   2  25       34.15       58.42      4.50 o 
  -6   2  25       47.75       12.74      2.12 o 
  -5   2  25      148.41      123.43      6.48 o 
  -4   2  25      169.20       98.41      6.37 o 
  -3   2  25      149.37      131.62      9.51 o 
  -2   2  25      200.51      168.14      7.96 o 
  -1   2  25      216.97      257.44      8.87 o 
   0   2  25       84.85       81.42      3.41 o 
   1   2  25      299.31      298.00      7.01 o 
   2   2  25      124.81      157.30      4.73 o 
   3   2  25      234.10      211.80      7.33 o 
   4   2  25      351.83      343.89     11.98 o 
   5   2  25      122.51       97.16     11.05 o 
   6   2  25      150.60      206.02     41.55 o 
   7   2  25       10.06        7.88      1.47 o 
  -7   3  25       71.01       45.23      3.92 o 
  -6   3  25      162.78      120.30      8.55 o 
  -5   3  25       98.56      111.45      9.18 o 
  -4   3  25       94.94       71.51      7.83 o 
  -3   3  25      127.82      159.09     11.67 o 
  -2   3  25      172.99      260.35     12.84 o 
  -1   3  25      248.67      389.03     18.83 o 
   0   3  25      156.45      197.29      6.98 o 
   1   3  25      640.36      516.39     12.21 o 
   2   3  25      570.34      420.92     17.61 o 
   3   3  25      385.66      313.17     16.20 o 
   4   3  25       79.81       66.40      4.23 o 
   5   3  25       87.98       69.00     16.42 o 
   6   3  25      335.18      290.64     68.98 o 
  -7   4  25      117.15      139.62      6.13 o 
  -6   4  25       48.52       29.73      4.32 o 
  -5   4  25      187.31      150.94     10.44 o 
  -4   4  25      203.81      195.39     12.47 o 
  -3   4  25      276.86      276.12     15.31 o 
  -1   4  25      142.75      263.63     13.69 o 
   0   4  25      231.22      238.94      6.10 o 
   1   4  25      455.16      373.05     10.19 o 
   2   4  25      411.14      468.04     13.12 o 
   3   4  25      300.54      230.94     18.72 o 
   4   4  25       63.01       18.40      2.93 o 
   5   4  25      214.91      175.92     37.29 o 
   6   4  25       99.66       81.58     30.50 o 
  -6   5  25      159.47      131.17     39.11 o 
  -5   5  25       11.21        9.56      3.17 o 
  -4   5  25       77.59       64.09      7.71 o 
  -3   5  25      113.39      104.42      9.62 o 
   1   5  25      158.77      193.57     11.59 o 
   2   5  25       51.95       61.69      7.42 o 
   3   5  25      108.45       98.27      8.89 o 
   4   5  25      201.38      207.16     30.31 o 
   5   5  25       16.32       15.62      2.41 o 
   6   5  25       71.35       48.94      4.22 o 
  -6   6  25       86.01       83.81      5.44 o 
  -5   6  25       26.43        5.88      1.70 o 
  -4   6  25       46.12       34.96      5.45 o 
  -3   6  25       62.57       63.80      7.45 o 
   1   6  25      326.35      316.19     14.36 o 
   2   6  25       15.69       13.92      4.29 o 
   3   6  25      101.28      104.19     14.56 o 
   4   6  25       51.97       66.58     12.85 o 
   5   6  25       94.40      108.85      8.82 o 
   6   6  25       25.30        6.22      1.46 o 
  -5   7  25       30.34       10.76      1.68 o 
  -4   7  25        8.33        7.94      1.95 o 
  -3   7  25       43.76       53.79      6.36 o 
  -2   7  25      453.38      427.19     17.47 o 
   1   7  25       13.39        7.67      2.41 o 
   2   7  25      345.29      367.19     16.22 o 
   3   7  25      110.65      103.92     17.17 o 
   4   7  25       26.43       37.12      5.12 o 
   5   7  25       74.91       73.01      3.82 o 
  -5   8  25       53.38       45.76      3.03 o 
  -4   8  25       85.17       77.85     12.83 o 
  -3   8  25       37.43       32.20      3.06 o 
  -2   8  25       59.77      116.29      8.21 o 
   2   8  25      189.69      156.51      9.67 o 
   3   8  25       49.99       44.98      8.74 o 
   4   8  25       50.77       39.81      4.67 o 
   5   8  25       18.40        7.14      1.55 o 
  -4   9  25       75.68       49.92      3.30 o 
  -3   9  25       80.37       60.23      3.12 o 
  -2   9  25       45.18       67.71      3.53 o 
  -1   9  25       94.07       95.85      8.52 o 
   0   9  25        4.68        3.53      1.53 o 
   1   9  25      113.32      107.30      7.66 o 
   2   9  25      118.82       93.51      6.33 o 
   3   9  25       97.97      111.92      7.75 o 
   4   9  25       81.95       61.75      4.29 o 
  -2  10  25       44.50       54.66      3.13 o 
  -1  10  25       15.17       17.62      2.38 o 
   0  10  25       40.88       39.87      4.25 o 
   1  10  25       27.71       21.77      2.91 o 
   2  10  25      157.18      180.55      9.05 o 
   3  10  25        2.98        1.23      0.85 o 
  -2 -10  26      103.98      104.48      7.50 o 
  -1 -10  26      115.47      120.27      5.48 o 
   0 -10  26       82.39       90.46      4.97 o 
   1 -10  26      130.70      113.77      5.15 o 
   2 -10  26      144.50      124.98      8.12 o 
  -3  -9  26      192.39      145.15     34.39 o 
  -2  -9  26       34.57       64.25      3.32 o 
  -1  -9  26       62.54       53.31      3.25 o 
   0  -9  26       71.06       71.99      5.33 o 
   1  -9  26       26.24       45.28      4.09 o 
   2  -9  26       97.23       82.52      5.16 o 
   3  -9  26       56.06       52.22      4.78 o 
  -4  -8  26       73.67       50.51      3.11 o 
  -3  -8  26      110.99      115.18      8.81 o 
  -2  -8  26      143.40      115.42     19.66 o 
  -1  -8  26      114.90      114.81      6.88 o 
   0  -8  26      100.08      105.84      6.22 o 
   1  -8  26       89.31      103.09      4.38 o 
   2  -8  26       43.46       78.18      3.92 o 
   3  -8  26      108.57      117.41      6.28 o 
   4  -8  26      144.92      173.27     44.02 o 
  -5  -7  26       38.21       35.24      3.96 o 
  -4  -7  26       75.35       70.62      8.99 o 
  -3  -7  26       87.55       88.78      4.47 o 
  -2  -7  26      136.96      113.05      4.29 o 
  -1  -7  26       94.09       98.68      4.92 o 
   0  -7  26      153.36      198.44      8.88 o 
   1  -7  26       98.81      106.31      7.15 o 
   2  -7  26       45.56       87.73      4.88 o 
   3  -7  26       40.42       65.55      6.32 o 
   4  -7  26       46.49       54.34      4.95 o 
   5  -7  26       46.75       33.22      3.20 o 
  -5  -6  26      187.24      222.65     36.94 o 
  -4  -6  26       61.67       57.38      5.02 o 
  -3  -6  26       45.18       42.69      3.36 o 
  -2  -6  26       82.14       93.48      4.17 o 
  -1  -6  26      148.67      142.99      6.25 o 
   0  -6  26      101.55      106.98      5.58 o 
   1  -6  26      134.33      149.08      6.18 o 
   2  -6  26       76.20       99.87      4.33 o 
   3  -6  26       30.99       35.73      2.63 o 
   4  -6  26       45.37       57.51      4.85 o 
   5  -6  26       71.96       39.33      3.10 o 
  -6  -5  26       61.53       39.59      3.85 o 
  -5  -5  26        5.24        4.54      1.45 o 
  -4  -5  26       22.52       16.35      2.82 o 
  -3  -5  26      124.95      131.68      5.77 o 
  -2  -5  26       90.58      110.25      5.32 o 
  -1  -5  26      319.65      302.54      9.00 o 
   0  -5  26     1520.71     1638.97     23.34 o 
   1  -5  26      278.40      286.71      8.80 o 
   2  -5  26      133.28      123.68      7.03 o 
   3  -5  26      129.54      140.20      6.23 o 
   4  -5  26       48.24       52.46      6.49 o 
   5  -5  26        5.06        2.57      1.38 o 
  -6  -4  26       46.40       40.73      4.68 o 
  -5  -4  26      209.74      192.15     12.84 o 
  -4  -4  26       33.23       40.07      4.17 o 
  -3  -4  26       26.82       41.62      9.12 o 
  -2  -4  26       16.78       17.46      2.34 o 
  -1  -4  26     1060.47     1178.68     19.87 o 
   0  -4  26      938.59      916.07     15.22 o 
   1  -4  26     1065.91     1204.92     17.53 o 
   2  -4  26       14.22       20.41      3.06 o 
   3  -4  26       72.64       58.42      3.74 o 
   4  -4  26       12.61        7.18      2.91 o 
   5  -4  26       71.22       25.67      4.46 o 
   6  -4  26       63.17       48.89     13.11 o 
  -7  -3  26       33.72       42.28      3.55 o 
  -6  -3  26      156.03      148.70      9.22 o 
  -5  -3  26       36.42       35.25      5.65 o 
  -4  -3  26      212.26      196.64     12.97 o 
  -3  -3  26      503.46      440.06     44.95 o 
  -2  -3  26       77.91      123.22      9.57 o 
  -1  -3  26      602.12      663.25     15.53 o 
   0  -3  26      961.49     1077.54     18.06 o 
   1  -3  26      650.64      688.81     12.98 o 
   2  -3  26      169.92      153.81      6.19 o 
   3  -3  26      250.11      350.50     10.74 o 
   4  -3  26      159.06      127.40     10.01 o 
   5  -3  26       35.09       19.82      2.77 o 
   6  -3  26      105.42       73.07     12.50 o 
  -7  -2  26       37.46       38.78      3.63 o 
  -6  -2  26      110.89       93.64      7.93 o 
  -5  -2  26        3.62        4.71      3.27 o 
  -4  -2  26       87.66       72.09      8.20 o 
  -3  -2  26      476.97      344.12     15.10 o 
  -2  -2  26       51.01       34.12      3.69 o 
  -1  -2  26      152.99      147.99      7.16 o 
   0  -2  26      323.41      395.23      9.40 o 
   1  -2  26      100.17      144.95      5.99 o 
   2  -2  26       39.21       40.04      3.41 o 
   3  -2  26      233.05      282.61     13.14 o 
   4  -2  26      147.98      167.73     11.87 o 
   5  -2  26        7.86        4.15      2.91 o 
   6  -2  26      122.15      115.92      5.08 o 
   7  -2  26       30.54       14.69      1.68 o 
  -7  -1  26       30.81       27.69      3.20 o 
  -6  -1  26       21.08       19.14      3.86 o 
  -5  -1  26       33.96       15.41      4.24 o 
  -4  -1  26      407.19      352.48     17.23 o 
  -3  -1  26      151.51      227.08     26.52 o 
  -2  -1  26      601.50      714.71     12.79 o 
  -1  -1  26       40.17       37.42      3.54 o 
   0  -1  26        2.44        7.52      1.46 o 
   1  -1  26       20.93       32.43      2.45 o 
   2  -1  26      797.50      842.40     16.69 o 
   3  -1  26      323.99      317.41     10.34 o 
   4  -1  26      565.12      497.83     17.50 o 
   5  -1  26       48.57       40.65      6.03 o 
   6  -1  26       23.26       34.92      6.64 o 
   7  -1  26       37.32       34.89      2.82 o
[truncated: 102,653 more chars]
